# Supplementary material for: Identification of Structural and Molecular Signatures Mediating Adaptive Changes in the Mouse Kidney in Response to Pregnancy
Source: Int J Mol Sci. 2022 Jun 3;23(11):6287. doi: 10.3390/ijms23116287 (PMC9181623; doi:10.3390/ijms23116287)
Supplement: Supplementary file 1 [file ijms-23-06287-s001.zip]

Archive with 4 entries (3 files):
- ijms-1720592-supplemental materials/
- ijms-1720592-supplemental materials/supplemental tables 1-2.pdf
- ijms-1720592-supplemental materials/Supplementary Table S3. Urine peptidomics.xlsx
- ijms-1720592-supplemental materials/Supplementary Table S4. Plasma peptidomics.xlsx
