# Supplementary material for: Identification of Structural and Molecular Signatures Mediating Adaptive Changes in the Mouse Kidney in Response to Pregnancy
Source: Int J Mol Sci. 2022 Jun 3;23(11):6287. doi: 10.3390/ijms23116287 (PMC9181623; doi:10.3390/ijms23116287)
Supplement: Supplementary file 1 [file ijms-23-06287-s001.zip › ijms-1720592-supplemental materials/Supplementary Table S3. Urine peptidomics.xlsx]

## Sheet: 3X3 PREGNANT VS NP
Accession	u1-d16	u2-d16	u3-d16	np-1	np-2	np-3	cound16	coundNP
6PGL_MOUSE			3	1			1	1
A1AT2_MOUSE			3				1	0
A1AT3_MOUSE			3				1	0
A1AT4_MOUSE			3	5			1	1
ABCAD_MOUSE	1	2	3	4			3	1
ACBP_MOUSE				2		1	0	2
ACTB_MOUSE		2	3	6	3	2	2	3
ACTG_MOUSE		2	3	6	3	2	2	3
AFAM_MOUSE				1			0	1
ALBU_MOUSE	1	2	3	6	4	6	3	3
AMBP_MOUSE				1	1	3	0	3
AMYP_MOUSE					1	1	0	2
ANGE1_MOUSE				1			0	1
ANRE_MOUSE	1	2	3	9	4	4	3	3
APOH_MOUSE				1			0	1
ARHG6_MOUSE				1		1	0	2
ASGR1_MOUSE	1	2	3	1			3	1
ATNG_MOUSE		2	3	3	1	2	2	3
ATOX1_MOUSE				4	4	4	0	3
C1QL3_MOUSE				1		1	0	2
CAH15_MOUSE				2			0	1
CBG_MOUSE		2					1	0
CBPB2_MOUSE			3				1	0
CD59A_MOUSE				1			0	1
CD63_MOUSE	1		3				2	0
CES1D_MOUSE			3				1	0
CFAB_MOUSE					1		0	1
CFAD_MOUSE	1	2	3	19	13	7	3	3
CGRE1_MOUSE			3				1	0
CHAD_MOUSE			3				1	0
CHRD_MOUSE		2					1	0
CK095_MOUSE		2					1	0
CLUS_MOUSE	1	2	3	13	9	12	3	3
CO1A1_MOUSE	1	2	3	5	3	5	3	3
CO1A2_MOUSE				1		1	0	2
CO3A1_MOUSE				1	1	1	0	3
CO4A1_MOUSE	1						1	0
CO4A4_MOUSE				1			0	1
CO5A2_MOUSE	1						1	0
CO7A1_MOUSE				1			0	1
CO8B_MOUSE						1	0	1
CO9A2_MOUSE	1	2	3	1		1	3	2
COBA2_MOUSE			3				1	0
COGA1_MOUSE				1			0	1
COIA1_MOUSE						1	0	1
COJA1_MOUSE				1			0	1
COL12_MOUSE				1			0	1
COLQ_MOUSE						1	0	1
CYTC_MOUSE				2	3	2	0	3
DAPLE_MOUSE				1	1	1	0	3
DCLK3_MOUSE				1			0	1
DEFB1_MOUSE		2		1	1	1	1	3
DFAR1_MOUSE		2		2	1	2	1	3
DMXL1_MOUSE				1			0	1
DOCK8_MOUSE				1			0	1
DSC1_MOUSE			3	1			1	1
DSC2_MOUSE		2				1	1	1
DYH8_MOUSE				1			0	1
ECP1_MOUSE	1	2	3	4	4	2	3	3
ECP3_MOUSE				2		2	0	2
EF1A1_MOUSE			3				1	0
EF1A2_MOUSE			3				1	0
EGF_MOUSE	1	2	3	68	32	21	3	3
ESRP2_MOUSE		2					1	0
EST1_MOUSE			3				1	0
EST1C_MOUSE			3				1	0
FA9_MOUSE	1						1	0
FETUA_MOUSE			3	2		2	1	2
FILA_MOUSE			3				1	0
FINC_MOUSE				10	10	10	0	3
G3P_MOUSE			3		1		1	1
G3PT_MOUSE					1		0	1
GILT_MOUSE	1		3				2	0
GLCM1_MOUSE			3				1	0
GRN_MOUSE			3	5	4	7	1	3
GUC2A_MOUSE		2	3				2	0
GUC2B_MOUSE	1	2					2	0
H12_MOUSE			3				1	0
H13_MOUSE			3				1	0
H2A1B_MOUSE			3				1	0
H2A1C_MOUSE			3				1	0
H2A1D_MOUSE			3				1	0
H2A1E_MOUSE			3				1	0
H2A1F_MOUSE			3				1	0
H2A1G_MOUSE			3				1	0
H2A1H_MOUSE			3				1	0
H2A1I_MOUSE			3				1	0
H2A1K_MOUSE			3				1	0
H2A1N_MOUSE			3				1	0
H2A1O_MOUSE			3				1	0
H2A1P_MOUSE			3				1	0
H2A2A_MOUSE			3				1	0
H2A2B_MOUSE			3				1	0
H2A2C_MOUSE			3	2			1	1
H2A3_MOUSE			3				1	0
H2AJ_MOUSE			3				1	0
H2AV_MOUSE			3				1	0
H2AX_MOUSE			3				1	0
H2AZ_MOUSE			3				1	0
H31_MOUSE				1			0	1
H32_MOUSE				1			0	1
H33_MOUSE				1			0	1
H3C_MOUSE				1			0	1
H4_MOUSE			3				1	0
HEPC_MOUSE			3		1		1	1
HEPC2_MOUSE	1	2	3	5	4	4	3	3
HMCN2_MOUSE	1						1	0
HNRPK_MOUSE	1	2	3	1			3	1
HS3SB_MOUSE	1	2	3				3	0
I18BP_MOUSE	1	2	3				3	0
IBP4_MOUSE				1		1	0	2
IBP7_MOUSE			3	2		1	1	2
INS1_MOUSE				1	1	1	0	3
INS2_MOUSE						1	0	1
INS3_MOUSE			3				1	0
ISK1_MOUSE	2	2	3	2	3	2	3	3
ITA7_MOUSE			3				1	0
ITIH4_MOUSE			3				1	0
ITIH5_MOUSE				1	1	1	0	3
K1C10_MOUSE	1		3				2	0
K1C19_MOUSE	1		3				2	0
K1C20_MOUSE			3				1	0
K22E_MOUSE	1		3				2	0
K2C1_MOUSE	1	2	3				3	0
K2C1B_MOUSE		2					1	0
K2C4_MOUSE			3				1	0
K2C5_MOUSE	1	2	3				3	0
K2C6A_MOUSE	1	2	3				3	0
K2C6B_MOUSE	1	2	3				3	0
K2C71_MOUSE		2					1	0
K2C73_MOUSE	1	2	3				3	0
K2C74_MOUSE		2					1	0
K2C75_MOUSE	1	2	3				3	0
K2C79_MOUSE	1						1	0
K2C8_MOUSE			3				1	0
KCNQ4_MOUSE	1		3				2	0
KLK1_MOUSE			3	12	13	12	1	3
KNG1_MOUSE	1	2	3	1	1	1	3	3
KV5A9_MOUSE						1	0	1
LEAP2_MOUSE				1		1	0	2
LG3BP_MOUSE					1	1	0	2
LMBL2_MOUSE					1		0	1
LRC36_MOUSE				1			0	1
LTBP1_MOUSE		2	3				2	0
LTBP4_MOUSE				3	3	1	0	3
LY6A_MOUSE				3	5	4	0	3
LY6C1_MOUSE			3	6	6	6	1	3
LY6C2_MOUSE				5	5	4	0	3
LY6D_MOUSE	1	2	3	8	9	7	3	3
LY86_MOUSE				1		1	0	2
LYPD2_MOUSE				1			0	1
LYZ2_MOUSE					2	3	0	2
M3K8_MOUSE				1			0	1
MACF1_MOUSE				1			0	1
MARCO_MOUSE	1						1	0
MEP1A_MOUSE				7	7	1	0	3
MMP9_MOUSE				2		1	0	2
MUP11_MOUSE	1	2	3		24		3	1
MUP17_MOUSE		2	3		35	18	2	2
MUP18_MOUSE	1	2	3		24		3	1
MUP2_MOUSE	1	2	3	33	24	35	3	3
MUP20_MOUSE				8	7	8	0	3
MUP3_MOUSE			3	13	13	17	1	3
MUP6_MOUSE	1	2	3		24		3	1
NAPSA_MOUSE	1	2	3	10	6	7	3	3
NGAL_MOUSE						2	0	1
NID2_MOUSE				1			0	1
NPC2_MOUSE			3				1	0
NUCB1_MOUSE			3				1	0
ODPA_MOUSE				1			0	1
ODPAT_MOUSE			3				1	0
OSER1_MOUSE				1			0	1
OSTP_MOUSE	1		3	3	2	2	2	3
PCOC1_MOUSE				1	3	3	0	3
PGBM_MOUSE				3	1	3	0	3
PI16_MOUSE				1		1	0	2
PIP_MOUSE						1	0	1
PLMN_MOUSE				3	3	2	0	3
PR7A1_MOUSE		2	3				2	0
PR7D1_MOUSE	1	2					2	0
PRG4_MOUSE				2	2	2	0	3
PROP_MOUSE					1		0	1
PROZ_MOUSE	1	2	3				3	0
PRR18_MOUSE		2		1		1	1	2
PSD1_MOUSE				1			0	1
PTGDS_MOUSE				3	2	6	0	3
PTPRC_MOUSE		2	3				2	0
RBM15_MOUSE	1	2	3			1	3	1
RENR_MOUSE			3				1	0
RETNA_MOUSE			3	3	3	4	1	3
RETNG_MOUSE				2		2	0	2
RHG40_MOUSE				1			0	1
RL40_MOUSE				1	1	1	0	3
RNF13_MOUSE				1			0	1
RNT2A_MOUSE				1	1	1	0	3
RNT2B_MOUSE				1	1	1	0	3
RS27A_MOUSE				1	1	1	0	3
RYR3_MOUSE						1	0	1
S100G_MOUSE				1	1	1	0	3
S10A8_MOUSE				2			0	1
S10A9_MOUSE				1			0	1
S22AG_MOUSE		2					1	0
SAP_MOUSE				1		5	0	2
SAP3_MOUSE				1	1	2	0	3
SCN4B_MOUSE	3						1	0
SH3L3_MOUSE				2	1		0	2
SHSA5_MOUSE				1			0	1
SLUR1_MOUSE					1		0	1
SORL_MOUSE				1		1	0	2
SP2A3_MOUSE	1						1	0
SPA12_MOUSE	2	2	3				3	0
SPIT2_MOUSE	1						1	0
SPR2A_MOUSE	1						1	0
SPR2B_MOUSE		2					1	0
SREC2_MOUSE						1	0	1
TFF1_MOUSE	3		3	6	5	5	2	3
TFF2_MOUSE				1		1	0	2
TFF3_MOUSE			3	3	5	5	1	3
THRB_MOUSE				3	2	4	0	3
TNR12_MOUSE			3		1	1	1	2
TRY2_MOUSE	1	2	3				3	0
TSP1_MOUSE				1			0	1
TYB4_MOUSE			3			1	1	1
UBB_MOUSE				1	1	1	0	3
UBC_MOUSE				1	1	1	0	3
UBP1_MOUSE				1			0	1
UPAR_MOUSE						1	0	1
UROK_MOUSE				4	3	2	0	3
UROM_MOUSE	1	2	3	6	7	8	3	3
VAS1_MOUSE				1	1	1	0	3
WF15B_MOUSE				1	1	1	0	3
WFD12_MOUSE				4	2	1	0	3
WFD21_MOUSE	1	2	3	9	4	7	3	3
WFDC2_MOUSE			3	2	2	2	1	3
WIPF2_MOUSE	1	2	3				3	0
WNT2_MOUSE				1			0	1
YIPF3_MOUSE	1	2	3	1	1	1	3	3

## Sheet: PREGNANCY
Accession	u1-d16	u2-d16	u3-d16	np-1	np-2	np-3	cound16	coundNP
A1AT2_MOUSE			3				1	0
A1AT3_MOUSE			3				1	0
CBG_MOUSE		2					1	0
CBPB2_MOUSE			3				1	0
CD63_MOUSE	1		3				2	0
CES1D_MOUSE			3				1	0
CGRE1_MOUSE			3				1	0
CHAD_MOUSE			3				1	0
CHRD_MOUSE		2					1	0
CK095_MOUSE		2					1	0
CO4A1_MOUSE	1						1	0
CO5A2_MOUSE	1						1	0
COBA2_MOUSE			3				1	0
EF1A1_MOUSE			3				1	0
EF1A2_MOUSE			3				1	0
ESRP2_MOUSE		2					1	0
EST1_MOUSE			3				1	0
EST1C_MOUSE			3				1	0
FA9_MOUSE	1						1	0
FILA_MOUSE			3				1	0
GILT_MOUSE	1		3				2	0
GLCM1_MOUSE			3				1	0
GUC2A_MOUSE		2	3				2	0
GUC2B_MOUSE	1	2					2	0
H12_MOUSE			3				1	0
H13_MOUSE			3				1	0
H2A1B_MOUSE			3				1	0
H2A1C_MOUSE			3				1	0
H2A1D_MOUSE			3				1	0
H2A1E_MOUSE			3				1	0
H2A1F_MOUSE			3				1	0
H2A1G_MOUSE			3				1	0
H2A1H_MOUSE			3				1	0
H2A1I_MOUSE			3				1	0
H2A1K_MOUSE			3				1	0
H2A1N_MOUSE			3				1	0
H2A1O_MOUSE			3				1	0
H2A1P_MOUSE			3				1	0
H2A2A_MOUSE			3				1	0
H2A2B_MOUSE			3				1	0
H2A3_MOUSE			3				1	0
H2AJ_MOUSE			3				1	0
H2AV_MOUSE			3				1	0
H2AX_MOUSE			3				1	0
H2AZ_MOUSE			3				1	0
H4_MOUSE			3				1	0
HMCN2_MOUSE	1						1	0
HS3SB_MOUSE	1	2	3				3	0
I18BP_MOUSE	1	2	3				3	0
INS3_MOUSE			3				1	0
ITA7_MOUSE			3				1	0
ITIH4_MOUSE			3				1	0
K1C10_MOUSE	1		3				2	0
K1C19_MOUSE	1		3				2	0
K1C20_MOUSE			3				1	0
K22E_MOUSE	1		3				2	0
K2C1_MOUSE	1	2	3				3	0
K2C1B_MOUSE		2					1	0
K2C4_MOUSE			3				1	0
K2C5_MOUSE	1	2	3				3	0
K2C6A_MOUSE	1	2	3				3	0
K2C6B_MOUSE	1	2	3				3	0
K2C71_MOUSE		2					1	0
K2C73_MOUSE	1	2	3				3	0
K2C74_MOUSE		2					1	0
K2C75_MOUSE	1	2	3				3	0
K2C79_MOUSE	1						1	0
K2C8_MOUSE			3				1	0
KCNQ4_MOUSE	1		3				2	0
LTBP1_MOUSE		2	3				2	0
MARCO_MOUSE	1						1	0
NPC2_MOUSE			3				1	0
NUCB1_MOUSE			3				1	0
ODPAT_MOUSE			3				1	0
PR7A1_MOUSE		2	3				2	0
PR7D1_MOUSE	1	2					2	0
PROZ_MOUSE	1	2	3				3	0
PTPRC_MOUSE		2	3				2	0
RENR_MOUSE			3				1	0
S22AG_MOUSE		2					1	0
SCN4B_MOUSE	3						1	0
SP2A3_MOUSE	1						1	0
SPA12_MOUSE	2	2	3				3	0
SPIT2_MOUSE	1						1	0
SPR2A_MOUSE	1						1	0
SPR2B_MOUSE		2					1	0
TRY2_MOUSE	1	2	3				3	0
WIPF2_MOUSE	1	2	3				3	0

## Sheet: NON-PREGNANT
Accession	u1-d16	u2-d16	u3-d16	np-1	np-2	np-3	cound16	coundNP
RYR3_MOUSE						1	0	1
RNT2A_MOUSE				1	1	1	0	3
RNT2B_MOUSE				1	1	1	0	3
ATOX1_MOUSE				4	4	4	0	3
PTGDS_MOUSE				3	2	6	0	3
ECP3_MOUSE				2		2	0	2
COLQ_MOUSE						1	0	1
CD59A_MOUSE				1			0	1
LY86_MOUSE				1		1	0	2
SORL_MOUSE				1		1	0	2
NID2_MOUSE				1			0	1
AMYP_MOUSE					1	1	0	2
INS1_MOUSE				1	1	1	0	3
INS2_MOUSE						1	0	1
KV5A9_MOUSE						1	0	1
PIP_MOUSE						1	0	1
CFAB_MOUSE					1		0	1
LY6A_MOUSE				3	5	4	0	3
UROK_MOUSE				4	3	2	0	3
CO3A1_MOUSE				1	1	1	0	3
LYZ2_MOUSE					2	3	0	2
UBB_MOUSE				1	1	1	0	3
UBC_MOUSE				1	1	1	0	3
LY6C2_MOUSE				5	5	4	0	3
FINC_MOUSE				10	10	10	0	3
NGAL_MOUSE						2	0	1
THRB_MOUSE				3	2	4	0	3
PLMN_MOUSE				3	3	2	0	3
CYTC_MOUSE				2	3	2	0	3
S10A8_MOUSE				2			0	1
MEP1A_MOUSE				7	7	1	0	3
S10A9_MOUSE				1			0	1
ACBP_MOUSE				2		1	0	2
TSP1_MOUSE				1			0	1
UPAR_MOUSE						1	0	1
ODPA_MOUSE				1			0	1
COIA1_MOUSE						1	0	1
MMP9_MOUSE				2		1	0	2
IBP4_MOUSE				1		1	0	2
SREC2_MOUSE						1	0	1
RS27A_MOUSE				1	1	1	0	3
RL40_MOUSE				1	1	1	0	3
S100G_MOUSE				1	1	1	0	3
CO1A2_MOUSE				1		1	0	2
APOH_MOUSE				1			0	1
TFF2_MOUSE				1		1	0	2
PGBM_MOUSE				3	1	3	0	3
AMBP_MOUSE				1	1	3	0	3
LG3BP_MOUSE					1	1	0	2
COJA1_MOUSE				1			0	1
MUP20_MOUSE				8	7	8	0	3
SAP3_MOUSE				1	1	2	0	3
SAP_MOUSE				1		5	0	2
PCOC1_MOUSE				1	3	3	0	3
CO7A1_MOUSE				1			0	1
DAPLE_MOUSE				1	1	1	0	3
CO8B_MOUSE						1	0	1
ITIH5_MOUSE				1	1	1	0	3
RETNG_MOUSE				2		2	0	2
LTBP4_MOUSE				3	3	1	0	3
SH3L3_MOUSE				2	1		0	2
CAH15_MOUSE				2			0	1
SHSA5_MOUSE				1			0	1
PI16_MOUSE				1		1	0	2
WFD12_MOUSE				4	2	1	0	3
WF15B_MOUSE				1	1	1	0	3
PRG4_MOUSE				2	2	2	0	3
CO4A4_MOUSE				1			0	1
VAS1_MOUSE				1	1	1	0	3
SLUR1_MOUSE					1		0	1
RHG40_MOUSE				1			0	1
RNF13_MOUSE				1			0	1
AFAM_MOUSE				1			0	1
H3C_MOUSE				1			0	1
PROP_MOUSE					1		0	1
WNT2_MOUSE				1			0	1
LMBL2_MOUSE					1		0	1
H31_MOUSE				1			0	1
H32_MOUSE				1			0	1
H33_MOUSE				1			0	1
M3K8_MOUSE				1			0	1
LRC36_MOUSE				1			0	1
PSD1_MOUSE				1			0	1
G3PT_MOUSE					1		0	1
DMXL1_MOUSE				1			0	1
UBP1_MOUSE				1			0	1
COGA1_MOUSE				1			0	1
DCLK3_MOUSE				1			0	1
DOCK8_MOUSE				1			0	1
ARHG6_MOUSE				1		1	0	2
COL12_MOUSE				1			0	1
ANGE1_MOUSE				1			0	1
LEAP2_MOUSE				1		1	0	2
DYH8_MOUSE				1			0	1
OSER1_MOUSE				1			0	1
LYPD2_MOUSE				1			0	1
C1QL3_MOUSE				1		1	0	2
MACF1_MOUSE				1			0	1

## Sheet: Keratins - Histones Vs Human
Overlap of keratins between the mouse and the urine proteomics
									Human data obtained from Zheng et al., (2013; DOI: 10.1186/1471-2164-14-777)
Mouse keratins detected			11 common elements in the mouse and human keratin list						Keratins				Histones
KRT1			KRT1						Common (19)	Pregnancy (7)	NP (6)		Common (26)	Pregnancy (4)	NP (7)
KRT10			KRT10						KRT1	KRT12	KRT84		HIST1H1B	H3F3A	H2AFV
KRT19			KRT19						KRT10	KRT13	KRT74		HIST1H1C	H3F3B	HIST1H2AA
KRT2			KRT2						KRT13	KRT23	KRT26		HIST1H2AH	H3F3AP6	H2AFY
KRT20			KRT4						KRT14	KRT28	KRT35		HIST1H2BL	H3F3AP4	H2AFV
KRT4			KRT5						KRT16	KRT36	KRT34		HIST2H2BE		HIST1H2AA
KRT5			KRT6A						KRT17	KRT72	KRT81		HIST1H2AG		H2AFY
KRT6A			KRT6B						KRT18	KRTAP21-2			HIST1H2AK		H2AFV
KRT6B			KRT74						KRT19				HIST1H2AL
KRT71			KRT77						KRT2				HIST1H2AM
KRT73			KRT8						KRT4				HIST1H2AJ
KRT74									KRT5				HIST1H2AI
KRT75									KRT6A				ASH1L
KRT77									KRT6B				HIST2H4B
KRT79									KRT7				HIST1H4C
KRT8									KRT77				HIST1H4J
									KRT78				HIST1H4D
									KRT8				HIST1H4A
Mouse histones detected									KRT80				HIST2H4A
H1-2									KRT9				HIST1H4I
H1-3													HIST1H4K
H2AC11													HIST1H4E
H2AC12													HIST1H4L
H2AC13													HIST1H4F
H2AC15													HIST1H4H
H2AC20													HIST4H4
H2AC21													HIST1H4B
H2AC4
H2AC6
H2AC7
H2AC8
H2AJ
H2AW
H2AX
H2AZ1
H2AZ2
H3-3A
H3-3B
H3-5
H3C1
H3C10
H3C11
H3C13
H3C14
H3C15
H3C2
H3C3
H3C4
H3C6
H3C7
H3C8
H4C1
H4C11
H4C12
H4C14
H4C2
H4C3
H4C4
H4C6
H4C8
H4C9
H4F16
HIST1H2AF
HIST1H2AN
HIST1H2AO
HIST1H2AP
HIST1H4M
HIST2H2AA1
HIST2H2AA2
