# Supplementary material for: Identification of Structural and Molecular Signatures Mediating Adaptive Changes in the Mouse Kidney in Response to Pregnancy
Source: Int J Mol Sci. 2022 Jun 3;23(11):6287. doi: 10.3390/ijms23116287 (PMC9181623; doi:10.3390/ijms23116287)
Supplement: Supplementary file 1 [file ijms-23-06287-s001.zip › ijms-1720592-supplemental materials/Supplementary Table S4. Plasma peptidomics.xlsx]

## Sheet: raw data
						NP	GD16	NP	GD16	GD16	GD16	NP	GD16	GD16	GD16	GD16	NP	GD16	NP	GD16	GD16	GD16	NP	GD16	GD16	GD16	GD16			NP	GD16	NP	GD16	GD16	GD16	NP	GD16	GD16	GD16	GD16
Protein Group	Protein ID	Accession	Protein	-10lgP	Coverage (%)	Coverage (%)	Coverage (%)	Coverage (%)	Coverage (%)	Coverage (%)	Coverage (%)	Coverage (%)	Coverage (%)	Coverage (%)	Coverage (%)	Coverage (%)	Area	Area	Area	Area	Area	Area	Area	Area	Area	Area	Area	#Peptides	#Unique	#Spec	#Spec	#Spec	#Spec	#Spec	#Spec	#Spec	#Spec	#Spec	#Spec	#Spec	PTM	Avg. Mass	Description
1	1	P07724|ALBU_MOUSE	ALBU	584.5	90	74	83	79	83	77	86	83	87	88	88	84	12500000000	41000000000	12100000000	24400000000	11100000000	42600000000	32300000000	30800000000	54900000000	76500000000	24000000000	261	260	226	529	179	327	244	562	344	409	612	704	348	Carbamidomethylation; Oxidation (M); Deamidation (NQ)	68693	Serum albumin OS=Mus musculus GN=Alb PE=1 SV=3
3	3	Q921I1|TRFE_MOUSE	TRFE	489.91	89	69	71	70	74	71	73	70	74	74	77	75	3940000000	4390000000	4400000000	6460000000	3020000000	5750000000	5530000000	4940000000	6940000000	9590000000	9520000000	125	123	148	180	148	191	162	194	148	181	213	243	230	Carbamidomethylation; Oxidation (M); Deamidation (NQ)	76724	Serotransferrin OS=Mus musculus GN=Tf PE=1 SV=1
2	44	P01942|HBA_MOUSE	HBA	457.06	99	89	94	99	94	87	92	99	94	86	86	94	18000000000	14400000000	23700000000	10100000000	11800000000	10600000000	33700000000	12000000000	7010000000	5820000000	13100000000	102	102	245	304	211	173	201	242	304	241	127	106	203	Carbamidomethylation; Oxidation (M); Deamidation (NQ)	15085	Hemoglobin subunit alpha OS=Mus musculus GN=Hba PE=1 SV=2
12	16	E9PV24|FIBA_MOUSE	FIBA	440.33	34	9	22	6	26	26	15	11	7	34	26	25	2810000000	451000000	3070000000	683000000	349000000	379000000	3210000000	552000000	955000000	1020000000	723000000	95	95	42	44	28	60	56	15	20	17	79	79	73	Carbamidomethylation; Oxidation (M); Deamidation (NQ)	87429	Fibrinogen alpha chain OS=Mus musculus GN=Fga PE=1 SV=1
6	4	P21614|VTDB_MOUSE	VTDB	433.48	84	65	76	69	76	77	77	74	76	75	76	78	431000000	1510000000	576000000	1870000000	1470000000	1610000000	953000000	1350000000	1920000000	3490000000	2090000000	64	64	43	92	45	107	109	117	53	87	104	131	119	Carbamidomethylation; Oxidation (M); Deamidation (NQ)	53600	Vitamin D-binding protein OS=Mus musculus GN=Gc PE=1 SV=2
5	82	P09813|APOA2_MOUSE	APOA2	418.94	81	73	72	69	77	79	72	72	77	74	76	77	5900000000	1950000000	4190000000	3680000000	5850000000	1690000000	11700000000	2240000000	3580000000	2520000000	6040000000	103	101	105	74	71	111	144	82	123	110	86	100	184	Oxidation (M); Deamidation (NQ)	11309	Apolipoprotein A-II OS=Mus musculus GN=Apoa2 PE=1 SV=2
7	15	Q00623|APOA1_MOUSE	APOA1	409.77	80	71	52	75	56	56	46	75	52	56	44	56	12400000000	746000000	9400000000	699000000	1300000000	353000000	12000000000	958000000	760000000	244000000	1400000000	76	74	135	35	106	38	59	26	113	39	39	20	57	Oxidation (M); Deamidation (NQ)	30616	Apolipoprotein A-I OS=Mus musculus GN=Apoa1 PE=1 SV=2
4	57	P02088|HBB1_MOUSE	HBB1	400.96	93	77	72	80	86	72	71	80	75	71	71	72	10300000000	6420000000	12700000000	3340000000	4870000000	5430000000	15200000000	6960000000	1900000000	800000000	4870000000	77	40	220	190	227	127	172	181	263	208	100	52	138	Carbamidomethylation; Oxidation (M); Deamidation (NQ)	15840	Hemoglobin subunit beta-1 OS=Mus musculus GN=Hbb-b1 PE=1 SV=2
10	2	P06728|APOA4_MOUSE	APOA4	380.78	83	64	60	70	64	68	64	64	64	61	54	64	1800000000	266000000	2790000000	937000000	1410000000	477000000	1890000000	537000000	422000000	153000000	1140000000	50	49	64	35	64	45	62	43	52	43	42	22	55	Oxidation (M); Deamidation (NQ)	45029	Apolipoprotein A-IV OS=Mus musculus GN=Apoa4 PE=1 SV=3
8	35	P29699|FETUA_MOUSE	FETUA	380.11	62	36	48	48	52	50	48	48	56	50	50	50	1640000000	1320000000	1330000000	2960000000	2610000000	1590000000	1650000000	1830000000	1990000000	2970000000	3700000000	37	36	46	59	41	75	77	70	53	64	59	71	84	Carbamidomethylation; Oxidation (M); Deamidation (NQ)	37326	Alpha-2-HS-glycoprotein OS=Mus musculus GN=Ahsg PE=1 SV=1
11	24	Q06770|CBG_MOUSE	CBG	373.37	69	11	56	24	58	54	54	34	63	59	62	63	3340000	464000000	12200000	762000000	415000000	649000000	25500000	557000000	902000000	1160000000	867000000	45	45	3	57	7	66	48	83	9	75	83	85	77	Oxidation (M); Deamidation (NQ)	44769	Corticosteroid-binding globulin OS=Mus musculus GN=Serpina6 PE=1 SV=1
13	31	P22599|A1AT2_MOUSE	A1AT2	373.03	62	39	54	43	54	51	54	51	56	56	58	54	18000000	61600000	15500000	98900000	29500000	67300000	26300000	73200000	149000000	204000000	115000000	33	14	36	50	26	50	38	51	32	49	60	69	50	Oxidation (M); Deamidation (NQ)	45975	Alpha-1-antitrypsin 1-2 OS=Mus musculus GN=Serpina1b PE=1 SV=2
17	32	P07758|A1AT1_MOUSE	A1AT1	366.94	64	39	54	39	54	52	54	39	50	58	58	54		10400000		11000000	8580000	25000000		19900000	57600000	84200000	28400000	32	6	34	37	23	38	30	41	27	41	56	53	38	Oxidation (M); Deamidation (NQ)	46003	Alpha-1-antitrypsin 1-1 OS=Mus musculus GN=Serpina1a PE=1 SV=4
14	6	A6X935|ITIH4_MOUSE	ITIH4	359.93	46	12	30	19	33	38	40	6	29	36	38	39	22300000	251000000	34400000	1590000000	1420000000	807000000	17700000	573000000	561000000	982000000	1650000000	48	48	5	31	8	69	68	57	3	41	42	63	80	Carbamidomethylation; Oxidation (M); Deamidation (NQ)	104660	Inter alpha-trypsin inhibitor heavy chain 4 OS=Mus musculus GN=Itih4 PE=1 SV=2
23	5	P19221|THRB_MOUSE	THRB	357.45	54	30	33	33	35	31	47	35	47	43	44	32	262000000	89200000	406000000	83600000	36100000	554000000	369000000	552000000	220000000	246000000	149000000	37	37	17	18	22	16	13	49	20	41	26	28	23	Carbamidomethylation; Oxidation (M); Deamidation (NQ)	70269	Prothrombin OS=Mus musculus GN=F2 PE=1 SV=1
15	20	Q00897|A1AT4_MOUSE	A1AT4	357.15	61	44	53	44	53	55	53	49	52	57	55	51	9880000	31300000	9470000	12600000	13700000	17300000	19700000	16800000	84100000	68000000	19000000	30	9	34	43	23	39	35	40	27	43	54	58	42	Oxidation (M); Deamidation (NQ)	45998	Alpha-1-antitrypsin 1-4 OS=Mus musculus GN=Serpina1d PE=1 SV=1
21	42	Q00898|A1AT5_MOUSE	A1AT5	354.23	56	30	46	23	46	46	48	23	51	51	53	46	3780000	81700000		20200000	14600000	55800000		52000000	92700000	154000000	31700000	29	17	22	34	12	23	21	33	14	31	41	47	25	Oxidation (M); Deamidation (NQ)	45891	Alpha-1-antitrypsin 1-5 OS=Mus musculus GN=Serpina1e PE=1 SV=1
25	10	Q91X72|HEMO_MOUSE	HEMO	353.68	59	33	53	31	43	34	50	40	49	55	53	50	33100000	312000000	20900000	178000000	24600000	334000000	96600000	179000000	675000000	656000000	263000000	30	30	11	35	9	24	16	33	17	26	45	39	29	Carbamidomethylation; Deamidation (NQ)	51318	Hemopexin OS=Mus musculus GN=Hpx PE=1 SV=2
19	7	P01027|CO3_MOUSE	CO3	353.09	22	1	5	1	18	20	7	2	15	14	19	18	61000000	274000000	127000000	1290000000	573000000	359000000	58100000	216000000	377000000	1600000000	2290000000	39	38	6	18	7	54	55	23	7	31	32	57	55	Carbamidomethylation; Deamidation (NQ)	186483	Complement C3 OS=Mus musculus GN=C3 PE=1 SV=3
26	38	Q9QXC1|FETUB_MOUSE	FETUB	330.75	55	48	48	53	55	55	55	50	53	55	55	55	114000000	73700000	168000000	255000000	166000000	163000000	173000000	154000000	135000000	233000000	328000000	19	19	19	16	18	22	26	24	16	24	22	23	26	Carbamidomethylation; Oxidation (M); Deamidation (NQ)	42713	Fetuin-B OS=Mus musculus GN=Fetub PE=1 SV=1
38	12	P04186|CFAB_MOUSE	CFAB	320.96	45	0	32	2	11	17	37	4	18	42	40	17		27000000	699000	9380000	14800000	41500000	2700000	11900000	57300000	77000000	12900000	22	22	0	15	1	5	8	18	1	7	21	22	7	Carbamidomethylation; Deamidation (NQ)	85005	Complement factor B OS=Mus musculus GN=Cfb PE=1 SV=2
27	11	Q8K0E8|FIBB_MOUSE	FIBB	314.34	53	3	7	7	7	7	3	7	3	53	10	7	106000000	30700000	153000000	387000000	188000000	48200000	209000000	64700000	680000000	391000000	188000000	34	33	4	7	9	23	18	10	11	9	43	24	20	Carbamidomethylation; Deamidation (NQ)	54753	Fibrinogen beta chain OS=Mus musculus GN=Fgb PE=1 SV=1
33	9	Q9DBD0|ICA_MOUSE	ICA	308.43	40	12	29	8	18	9	27	16	21	34	32	26	49500000	50200000	30000000	64400000	25400000	46900000	50000000	44800000	72800000	95300000	24100000	24	22	4	11	5	8	5	14	8	11	17	20	12	Carbamidomethylation; Deamidation (NQ)	76766	Inhibitor of carbonic anhydrase OS=Mus musculus GN=Ica PE=1 SV=1
9	61	P02089|HBB2_MOUSE	HBB2	301.15	72	71	66	71	67	66	63	71	66	54	41	67	20300000	3540000	17200000	6200000	5890000	0	21100000	8100000			4050000	41	5	69	62	74	51	68	62	80	64	39	17	59	Carbamidomethylation; Oxidation (M); Deamidation (NQ)	15878	Hemoglobin subunit beta-2 OS=Mus musculus GN=Hbb-b2 PE=1 SV=2
51	52	Q8VCM7|FIBG_MOUSE	FIBG	300.39	44	0	4	0	15	15	0	0	0	44	9	8		634000		31600000	44900000				315000000	21700000	7460000	25	25	0	1	0	8	11	0	0	0	39	8	3	Carbamidomethylation; Oxidation (M); Deamidation (NQ)	49391	Fibrinogen gamma chain OS=Mus musculus GN=Fgg PE=1 SV=1
41	14	P32261|ANT3_MOUSE	ANT3	296.83	56	0	35	2	10	0	42	8	18	51	50	26		29300000	173000	4010000		32400000	1000000	11400000	63900000	45100000	14800000	23	23	0	12	1	3	0	15	2	6	26	23	7	Carbamidomethylation; Oxidation (M); Deamidation (NQ)	52004	Antithrombin-III OS=Mus musculus GN=Serpinc1 PE=1 SV=1
35	13	O08677|KNG1_MOUSE	KNG1	295.25	38	6	23	12	12	8	8	10	20	27	28	24	12700000	24700000	35300000	27500000	19100000	9710000	21600000	13500000	107000000	151000000	135000000	24	24	3	12	5	7	5	3	4	8	20	21	14	Carbamidomethylation; Deamidation (NQ)	73102	Kininogen-1 OS=Mus musculus GN=Kng1 PE=1 SV=1
24	133	Q05020|APOC2_MOUSE	APOC2	294.5	66	56	51	51	51	51	51	57	51	51	51	52	386000000	80100000	358000000	166000000	318000000	91900000	929000000	124000000	180000000	231000000	545000000	23	23	28	18	19	22	34	16	38	17	26	19	32	Oxidation (M); Deamidation (NQ)	10741	Apolipoprotein C-II OS=Mus musculus GN=Apoc2 PE=2 SV=1
22	119	P33622|APOC3_MOUSE	APOC3	292.18	77	64	60	64	64	64	60	64	64	64	60	64	3300000000	430000000	1770000000	1010000000	896000000	290000000	3030000000	373000000	697000000	483000000	1310000000	35	35	37	19	19	27	31	15	36	16	21	18	45	Oxidation (M); Deamidation (NQ)	10982	Apolipoprotein C-III OS=Mus musculus GN=Apoc3 PE=1 SV=2
42	28	P05208|CEL2A_MOUSE	CEL2A	283.48	69	0	0	0	0	0	0	0	0	0	0	0												52	52	0	0	0	0	0	0	0	0	0	0	0	Carbamidomethylation; Oxidation (M); Deamidation (NQ)	28914	Chymotrypsin-like elastase family member 2A OS=Mus musculus GN=Cela2a PE=1 SV=1
39	18	Q61838|PZP_MOUSE	PZP	282.3	20	6	3	8	9	14	8	8	9	5	10	10	4780000	3560000	22600000	21500000	43600000	16300000	6730000	6700000	9050000	24900000	25800000	21	21	4	4	9	12	19	9	7	7	5	11	12	Carbamidomethylation; Oxidation (M); Deamidation (NQ)	165852	Pregnancy zone protein OS=Mus musculus GN=Pzp PE=1 SV=3
20	96	P01887|B2MG_MOUSE	B2MG	279.8	73	58	58	58	58	58	58	58	50	50	58	58	439000000	165000000	557000000	519000000	471000000	245000000	535000000	183000000	254000000	527000000	877000000	18	18	23	16	27	36	41	28	30	16	16	32	42	Carbamidomethylation; Oxidation (M); Deamidation (NQ)	13779	Beta-2-microglobulin OS=Mus musculus GN=B2m PE=1 SV=2
67	8	P00688|AMYP_MOUSE	AMYP	275.57	54	0	0	2	2	2	2	2	2	0	0	2												38	28	0	0	1	1	1	1	1	1	0	0	1	Carbamidomethylation; Deamidation (NQ)	57318	Pancreatic alpha-amylase OS=Mus musculus GN=Amy2 PE=1 SV=2
28	22	P08226|APOE_MOUSE	APOE	268.49	62	15	43	21	44	42	43	35	43	43	30	45	15700000	99900000	10400000	270000000	179000000	127000000	21500000	80000000	269000000	67400000	462000000	20	20	4	15	4	26	21	19	7	16	26	11	28	Oxidation (M); Deamidation (NQ)	35867	Apolipoprotein E OS=Mus musculus GN=Apoe PE=1 SV=2
49	21	P01029|CO4B_MOUSE	CO4B	267.37	15	2	3	3	12	10	6	2	7	7	8	11	239000	4320000	1230000	37600000	18200000	9670000	366000	8680000	10400000	58400000	40000000	15	15	1	3	2	13	8	6	1	7	8	10	11	Carbamidomethylation; Deamidation (NQ)	192914	Complement C4-B OS=Mus musculus GN=C4b PE=1 SV=3
66	19	Q61129|CFAI_MOUSE	CFAI	264.26	40	0	24	0	9	9	21	0	7	22	35	32		8990000		5460000	2570000	9930000		3910000	14500000	37800000	30200000	14	14	0	8	0	4	4	7	0	3	7	12	11	Carbamidomethylation	67261	Complement factor I OS=Mus musculus GN=Cfi PE=1 SV=3
30	95	P07309|TTHY_MOUSE	TTHY	261.77	63	41	41	51	41	51	41	51	51	41	41	51	669000000	197000000	433000000	173000000	219000000	204000000	571000000	166000000	338000000	433000000	371000000	14	14	13	10	13	9	14	9	14	9	10	10	11	Deamidation (NQ)	15776	Transthyretin OS=Mus musculus GN=Ttr PE=1 SV=1
58	33	P07759|SPA3K_MOUSE	SPA3K	259.27	43	0	34	0	5	7	17	5	5	41	39	30		3900000			915000	158000			15000000	9940000	2130000	13	7	0	12	0	2	4	6	1	2	15	15	9	Carbamidomethylation; Deamidation (NQ)	46880	Serine protease inhibitor A3K OS=Mus musculus GN=Serpina3k PE=1 SV=2
60	46	P35441|TSP1_MOUSE	TSP1	257.52	15	12	1	13	0	0	11	11	11	0	0	0	33000000	1640000	35800000			14500000	28000000	10200000				15	15	11	1	12	0	0	11	12	9	0	0	0	Carbamidomethylation; Deamidation (NQ)	129647	Thrombospondin-1 OS=Mus musculus GN=Thbs1 PE=1 SV=1
31	50	Q61247|A2AP_MOUSE	A2AP	256.71	36	5	31	5	28	15	36	11	31	34	36	31	1080000	39500000	2950000	145000000	56100000	57700000	3150000	30500000	74500000	157000000	227000000	19	19	2	16	3	12	9	18	3	10	17	23	24	Oxidation (M); Deamidation (NQ)	54972	Alpha-2-antiplasmin OS=Mus musculus GN=Serpinf2 PE=1 SV=1
37	58	P00920|CAH2_MOUSE	CAH2	253.62	73	24	53	70	53	53	58	60	70	45	35	70	6910000	14800000	51100000	9780000	18400000	18100000	40200000	35100000	11700000	9230000	45700000	11	11	3	7	12	8	11	7	12	12	9	5	10	Carbamidomethylation; Oxidation (M); Deamidation (NQ)	29033	Carbonic anhydrase 2 OS=Mus musculus GN=Ca2 PE=1 SV=4
43	75	P04247|MYG_MOUSE	MYG	252.85	76	40	9	40	9	19	40	40	42	9	9	9	30800000	1100000	43100000	2250000	2390000	25300000	47800000	185000000	8220000	1390000	483000	11	11	9	1	8	2	2	8	12	19	3	2	1	Carbamidomethylation	17070	Myoglobin OS=Mus musculus GN=Mb PE=1 SV=3
57	25	O89020|AFAM_MOUSE	AFAM	251.08	36	0	18	0	5	0	18	5	8	34	31	28		5660000		1670000		7270000	1920000	3220000	24300000	13000000	12400000	15	14	0	8	0	2	0	11	2	4	17	12	9	Carbamidomethylation; Oxidation (M); Deamidation (NQ)	69379	Afamin OS=Mus musculus GN=Afm PE=1 SV=2
92	27	P20918|PLMN_MOUSE	PLMN	249.73	29	0	13	0	2	2	11	2	2	27	17	2		5680000		0	343000	4200000	219000	614000	24400000	14500000	786000	12	12	0	5	0	1	1	4	1	1	13	7	1	Carbamidomethylation; Deamidation (NQ)	90808	Plasminogen OS=Mus musculus GN=Plg PE=1 SV=3
36	34	P51885|LUM_MOUSE	LUM	249.2	46	25	28	38	31	31	30	15	28	25	31	31	12800000	5900000	43700000	26300000	20800000	16100000	30300000	14400000	14900000	32800000	37300000	13	13	6	8	12	10	10	9	6	9	8	11	12	Carbamidomethylation; Oxidation (M); Deamidation (NQ)	38265	Lumican OS=Mus musculus GN=Lum PE=1 SV=2
46	117	P29788|VTNC_MOUSE	VTNC	249.04	21	0	6	6	6	6	6	0	14	14	21	9		11700000	1010000	38000000	34300000	53700000		16400000	7720000	65200000	43100000	9	9	0	6	2	10	11	12	0	6	8	13	11	Carbamidomethylation; Oxidation (M); Deamidation (NQ)	54849	Vitronectin OS=Mus musculus GN=Vtn PE=1 SV=2
61	23	Q9JJN5|CBPN_MOUSE	CBPN	248.2	49	6	11	12	23	14	17	6	14	12	25	42	3510000	4690000	5360000	25900000	7630000	12900000	4860000	8150000	12300000	18400000	72800000	13	13	2	4	4	8	4	6	2	5	4	6	16	Carbamidomethylation; Deamidation (NQ)	51845	Carboxypeptidase N catalytic chain OS=Mus musculus GN=Cpn1 PE=1 SV=1
32	36	Q64726|ZA2G_MOUSE	ZA2G	247.2	58	42	26	43	50	50	47	47	38	40	49	45	49900000	23000000	52700000	81600000	60100000	39600000	55500000	34500000	35800000	58700000	84700000	14	14	11	7	11	16	17	9	11	8	10	13	13	Carbamidomethylation; Oxidation (M); Deamidation (NQ)	35332	Zinc-alpha-2-glycoprotein OS=Mus musculus GN=Azgp1 PE=1 SV=2
63	17	P00687|AMY1_MOUSE	AMY1	247.15	46	9	16	11	22	30	24	2	19	20	16	22	651000	4990000	595000	12600000	10800000	11200000		6730000	8330000	6340000	12700000	18	8	2	4	3	6	8	8	1	5	5	4	7	Carbamidomethylation; Deamidation (NQ)	57644	Alpha-amylase 1 OS=Mus musculus GN=Amy1 PE=1 SV=2
45	89	P43025|TETN_MOUSE	TETN	243.98	64	51	46	64	57	57	47	50	40	29	52	57	40000000	9030000	84400000	36300000	32800000	7400000	53300000	6670000	4400000	11600000	34600000	9	9	7	5	12	8	9	5	6	5	3	5	7	Carbamidomethylation; Oxidation (M); Deamidation (NQ)	22257	Tetranectin OS=Mus musculus GN=Clec3b PE=1 SV=2
48	107	P03953|CFAD_MOUSE	CFAD	242.29	49	30	31	38	38	31	31	38	31	49	35	31	41600000	15500000	54300000	57300000	27700000	32300000	41900000	51900000	100000000	46100000	62500000	9	9	6	5	7	6	5	6	7	6	10	6	6	Carbamidomethylation; Deamidation (NQ)	28057	Complement factor D OS=Mus musculus GN=Cfd PE=1 SV=1
44	40	Q01339|APOH_MOUSE	APOH	240.57	44	24	35	23	28	23	37	24	16	37	3	24	26500000	46800000	16600000	32400000	13800000	51800000	30000000	14400000	47500000	2980000	32400000	15	15	8	13	5	7	6	13	8	6	12	1	7	Carbamidomethylation; Oxidation (M); Deamidation (NQ)	38619	Beta-2-glycoprotein 1 OS=Mus musculus GN=Apoh PE=1 SV=1
54	177	Q9Z126|PLF4_MOUSE	PLF4	240.25	58	50	18	52	18	18	33	52	32	18	0	18	304000000	797000	277000000	749000	350000	66500000	377000000	78100000	314000		1950000	13	13	14	1	12	1	1	5	12	5	1	0	1	Carbamidomethylation; Deamidation (NQ)	11243	Platelet factor 4 OS=Mus musculus GN=Pf4 PE=1 SV=1
83	30	P13020|GELS_MOUSE	GELS	237.93	32	11	17	10	2	2	4	8	7	22	15	7	3770000	1730000	2350000	152000	134000		765000	57500	5250000	4710000	2980000	11	11	4	8	4	1	1	1	3	2	7	5	3	Deamidation (NQ)	85942	Gelsolin OS=Mus musculus GN=Gsn PE=1 SV=3
47	54	P02762|MUP6_MOUSE	MUP6	236.69	72	17	23	0	72	60	66	52	60	60	31	52	7400000	2550000		20700000	13100000	13900000	16100000	11000000	7500000	2930000	10000000	12	2	2	3	0	14	10	11	7	11	9	4	8	Carbamidomethylation; Deamidation (NQ)	20649	Major urinary protein 6 OS=Mus musculus GN=Mup6 PE=1 SV=2
47	55	P04938|MUP11_MOUSE	MUP11	236.69	72	17	23	0	72	60	65	51	60	60	31	51	7400000	2550000		20700000	13100000	13900000	16100000	11000000	7500000	2930000	10000000	12	2	2	3	0	14	10	11	7	11	9	4	8	Carbamidomethylation; Deamidation (NQ)	20763	Major urinary protein 11 OS=Mus musculus GN=Mup11 PE=1 SV=2
47	56	A2BIM8|MUP18_MOUSE	MUP18	236.69	72	17	23	0	72	60	65	51	60	60	31	51	7400000	2550000		20700000	13100000	13900000	16100000	11000000	7500000	2930000	10000000	12	2	2	3	0	14	10	11	7	11	9	4	8	Carbamidomethylation; Deamidation (NQ)	20763	Major urinary protein 18 OS=Mus musculus GN=Mup18 PE=3 SV=1
52	72	P31532|SAA4_MOUSE	SAA4	234.35	72	55	24	55	30	24	17	55	11	11	0	38	197000000	0	94500000	4600000	3030000	1680000	137000000	1200000	695000		11100000	13	13	18	2	12	3	2	2	16	1	1	0	4	Deamidation (NQ)	15088	Serum amyloid A-4 protein OS=Mus musculus GN=Saa4 PE=1 SV=2
86	92	O09049|REG3G_MOUSE	REG3G	231.8	69	8	21	48	61	54	54	41	22	0	32	69	1690000	2150000	8120000	18500000	12000000	12300000	5690000	2570000		4490000	24600000	7	7	1	2	5	5	4	5	3	2	0	3	6	Carbamidomethylation; Deamidation (NQ)	19307	Regenerating islet-derived protein 3-gamma OS=Mus musculus GN=Reg3g PE=1 SV=1
40	109	Q9DD06|RARR2_MOUSE	RARR2	230.83	52	0	51	0	52	51	51	0	51	51	51	52		91200000		366000000	193000000	153000000		103000000	161000000	250000000	353000000	10	10	0	9	0	16	14	12	0	10	11	11	16	Carbamidomethylation; Deamidation (NQ)	18349	Retinoic acid receptor responder protein 2 OS=Mus musculus GN=Rarres2 PE=1 SV=1
50	39	P11859|ANGT_MOUSE	ANGT	230.63	40	19	14	17	32	31	23	12	23	29	23	35	4240000	2070000	9360000	19900000	14200000	6330000	2020000	7600000	5220000	8530000	16600000	11	11	4	3	5	11	10	6	2	6	7	6	9	Carbamidomethylation; Deamidation (NQ)	51990	Angiotensinogen OS=Mus musculus GN=Agt PE=1 SV=1
103	53	P07310|KCRM_MOUSE	KCRM	229.92	50	22	0	22	0	0	10	29	17	0	0	0	7140000		7750000			4770000	10200000	4610000				11	11	5	0	5	0	0	3	5	4	0	0	0	Carbamidomethylation; Oxidation (M); Deamidation (NQ)	43045	Creatine kinase M-type OS=Mus musculus GN=Ckm PE=1 SV=1
142	45	Q9CR35|CTRB1_MOUSE	CTRB1	229.16	81	0	0	0	0	0	0	0	0	0	0	0												12	12	0	0	0	0	0	0	0	0	0	0	0	Carbamidomethylation	27822	Chymotrypsinogen B OS=Mus musculus GN=Ctrb1 PE=1 SV=1
53	69	P11589|MUP2_MOUSE	MUP2	228.55	63	16	22	0	63	51	56	42	51	51	24	42	5440000	1860000		10800000	10400000	8660000	8440000	6760000			6410000	11	1	2	3	0	13	10	11	7	10	8	3	6	Carbamidomethylation; Deamidation (NQ)	20664	Major urinary protein 2 OS=Mus musculus GN=Mup2 PE=1 SV=1
102	26	P05064|ALDOA_MOUSE	ALDOA	227.09	61	19	0	30	0	0	11	27	13	0	0	0	2390000		12200000			2740000	6190000	2490000				12	12	3	0	7	0	0	2	4	2	0	0	0	Carbamidomethylation; Deamidation (NQ)	39356	Fructose-bisphosphate aldolase A OS=Mus musculus GN=Aldoa PE=1 SV=2
71	74	Q9DBB9|CPN2_MOUSE	CPN2	226.18	28	0	19	2	9	10	12	0	7	8	18	16		24600000	453000	16700000	12500000	34600000		13600000	13000000	44700000	62600000	9	9	0	7	1	4	4	6	0	4	3	9	8	Carbamidomethylation; Deamidation (NQ)	60479	Carboxypeptidase N subunit 2 OS=Mus musculus GN=Cpn2 PE=1 SV=2
55	29	Q19LI2|A1BG_MOUSE	A1BG	221.83	40	0	28	0	10	7	14	4	22	35	30	22		51000000		7050000	2100000	8310000	852000	20700000	118000000	58100000	28800000	13	13	0	12	0	5	4	5	1	7	13	12	9	Carbamidomethylation; Deamidation (NQ)	56554	Alpha-1B-glycoprotein OS=Mus musculus GN=A1bg PE=1 SV=1
99	41	P16015|CAH3_MOUSE	CAH3	220.14	64	24	0	46	0	0	5	30	15	0	0	0	6380000		24600000			678000	12200000	2070000				11	11	3	0	7	0	0	1	4	2	0	0	0	Carbamidomethylation	29366	Carbonic anhydrase 3 OS=Mus musculus GN=Ca3 PE=1 SV=3
69	70	P17742|PPIA_MOUSE	PPIA	219.91	70	52	41	65	9	9	45	41	41	0	0	9	14200000	5580000	30400000	1780000	2200000	5960000	20600000	6000000			404000	11	11	6	4	11	2	2	5	5	4	0	0	1	Carbamidomethylation; Deamidation (NQ)	17971	Peptidyl-prolyl cis-trans isomerase A OS=Mus musculus GN=Ppia PE=1 SV=2
94	60	Q61147|CERU_MOUSE	CERU	219.76	20	0	0	0	1	16	4	0	2	6	11	3				2910000	33400000	1040000		46900	1800000	4970000	5040000	11	11	0	0	0	1	16	2	0	1	3	5	2	Carbamidomethylation; Oxidation (M); Deamidation (NQ)	121151	Ceruloplasmin OS=Mus musculus GN=Cp PE=1 SV=2
91	64	Q9R098|HGFA_MOUSE	HGFA	215.35	31	0	2	0	22	22	17	0	2	12	19	16		298000		12200000	12100000	5640000		276000	2620000	13700000	7730000	9	9	0	1	0	8	7	5	0	1	3	6	4	Carbamidomethylation; Deamidation (NQ)	70568	Hepatocyte growth factor activator OS=Mus musculus GN=Hgfac PE=1 SV=1
79	47	P63260|ACTG_MOUSE	ACTG	214.76	44	12	0	32	3	14	6	26	23	11	8	7	8010000		21700000	1280000	6520000	1460000	8020000	9850000	1250000	3170000	3060000	11	11	3	0	7	1	3	2	5	5	2	2	2	Carbamidomethylation; Deamidation (NQ)	41793	Actin cytoplasmic 2 OS=Mus musculus GN=Actg1 PE=1 SV=1
79	48	P60710|ACTB_MOUSE	ACTB	214.76	44	12	0	32	3	14	6	26	23	11	8	7	8010000		21700000	1280000	6520000	1460000	8020000	9850000	1250000	3170000	3060000	11	11	3	0	7	1	3	2	5	5	2	2	2	Carbamidomethylation; Deamidation (NQ)	41737	Actin cytoplasmic 1 OS=Mus musculus GN=Actb PE=1 SV=1
76	110	Q9CQ58|PR8A9_MOUSE	PR8A9	214.53	53	0	21	0	44	50	35	0	44	26	34	44		9870000		6960000	13100000	6990000		3240000	3250000	4530000	8790000	7	7	0	6	0	7	7	6	0	5	3	4	7	Carbamidomethylation; Oxidation (M); Deamidation (NQ)	27697	Prolactin-8A9 OS=Mus musculus GN=Prl8a9 PE=2 SV=1
29	83	P07146|TRY2_MOUSE	TRY2	213.57	65	24	20	6	20	20	20	20	20	20	20	20	306000000	290000000	372000000	459000000	361000000	331000000	391000000	390000000	309000000	348000000	338000000	18	18	10	10	9	9	10	14	13	12	11	10	12	Carbamidomethylation; Oxidation (M); Deamidation (NQ)	26204	Anionic trypsin-2 OS=Mus musculus GN=Prss2 PE=1 SV=1
64	59	P02772|FETA_MOUSE	FETA	210.2	27	2	21	2	13	2	22	2	18	19	23	13	2270000	5830000	2230000	7290000	2990000	20600000	11600000	11800000	27800000	32400000	8950000	9	9	1	7	1	4	1	8	2	6	10	11	5	Carbamidomethylation	67337	Alpha-fetoprotein OS=Mus musculus GN=Afp PE=2 SV=1
56	73	P46412|GPX3_MOUSE	GPX3	208.55	47	15	13	17	28	44	47	17	32	32	32	47	11800000	8740000	10000000	40300000	45100000	26800000	7010000	18200000	20300000	28400000	70900000	9	9	4	2	3	7	8	10	3	6	6	7	11	Carbamidomethylation; Oxidation (M)	25424	Glutathione peroxidase 3 OS=Mus musculus GN=Gpx3 PE=1 SV=2
116	87	O88968|TCO2_MOUSE	TCO2	206.51	23	14	0	23	17	17	0	11	0	0	0	14	3480000		9110000	1530000	2790000		722000				2550000	6	6	3	0	6	4	4	0	2	0	0	0	3	Deamidation (NQ)	47586	Transcobalamin-2 OS=Mus musculus GN=Tcn2 PE=1 SV=1
75	88	Q03734|SPA3M_MOUSE	SPA3M	206.39	22	0	15	0	5	5	12	5	5	22	19	22									585000		4090000	7	1	0	6	0	2	3	5	1	2	9	9	7	Carbamidomethylation	47064	Serine protease inhibitor A3M OS=Mus musculus GN=Serpina3m PE=1 SV=2
89	127	Q60590|A1AG1_MOUSE	A1AG1	206.16	28	0	14	7	7	20	13	16	16	28	28	20		9060000	2160000	6760000	3960000	5340000	6000000		33100000	22600000	4190000	8	2	0	2	1	1	3	2	2	5	9	6	5		23895	Alpha-1-acid glycoprotein 1 OS=Mus musculus GN=Orm1 PE=1 SV=1
74	43	P11352|GPX1_MOUSE	GPX1	205.99	75	32	39	62	15	43	23	58	44	0	0	0	8670000	4690000	23800000	2420000	6170000	2050000	16400000	6180000				11	11	4	6	8	2	5	3	8	6	0	0	0	Carbamidomethylation; Deamidation (NQ)	22329	Glutathione peroxidase 1 OS=Mus musculus GN=Gpx1 PE=1 SV=2
62	101	P01837|IGKC_MOUSE	IGKC	201.84	88	63	45	63	0	31	50	63	50	50	63	63	19400000	1560000	160000000		7460000	3750000	9910000	3140000	1650000	12600000	15100000	8	8	9	3	14	0	4	3	4	3	3	5	6	Carbamidomethylation; Oxidation (M); Deamidation (NQ)	11778	Ig kappa chain C region OS=Mus musculus PE=1 SV=1
77	71	Q00724|RET4_MOUSE	RET4	201.55	57	25	20	30	36	36	25	20	36	0	9	20	32600000	1340000	32100000	18300000	16800000	7730000	13400000	7020000		1950000	10100000	8	8	3	2	4	5	6	4	2	4	0	1	2	Carbamidomethylation; Deamidation (NQ)	23206	Retinol-binding protein 4 OS=Mus musculus GN=Rbp4 PE=1 SV=2
65	77	P28798|GRN_MOUSE	GRN	196.39	21	12	10	17	10	19	15	6	10	10	12	13	1800000	1000000	4490000	1360000	3280000	2370000	2030000	1170000	814000	2540000	2310000	9	9	5	3	9	4	8	6	3	4	4	5	5	Carbamidomethylation	63458	Granulins OS=Mus musculus GN=Grn PE=1 SV=2
88	194	P16882|GHR_MOUSE	GHR	194.36	5	0	5	0	5	5	5	0	5	5	5	5		29500000		88500000	39100000	60100000		41500000	28300000	37300000	110000000	4	4	0	3	0	5	6	4	0	4	4	4	5	Carbamidomethylation	72783	Growth hormone receptor OS=Mus musculus GN=Ghr PE=1 SV=1
81	78	P13634|CAH1_MOUSE	CAH1	193.37	57	9	34	49	5	9	34	43	43	39	0	43	1940000	3650000	11100000	431000	1350000	2170000	12900000	9450000	4490000		5690000	7	7	1	4	8	1	1	4	5	6	4	0	5	Carbamidomethylation	28331	Carbonic anhydrase 1 OS=Mus musculus GN=Ca1 PE=1 SV=4
131	49	Q91X79|CELA1_MOUSE	CELA1	191.22	54	0	0	0	0	0	0	0	0	0	0	0												14	13	0	0	0	0	0	0	0	0	0	0	0	Carbamidomethylation; Oxidation (M); Deamidation (NQ)	28901	Chymotrypsin-like elastase family member 1 OS=Mus musculus GN=Cela1 PE=1 SV=1
78	76	Q07456|AMBP_MOUSE	AMBP	190.68	35	0	16	0	17	19	17	0	17	17	23	28		4310000		43000000	17900000	12200000		6840000	7940000	36900000	39000000	8	7	0	4	0	5	5	4	0	4	4	6	8	Carbamidomethylation; Oxidation (M); Deamidation (NQ)	39029	Protein AMBP OS=Mus musculus GN=Ambp PE=1 SV=2
113	65	Q8VCS0|PGRP2_MOUSE	PGRP2	190.51	27	4	4	4	4	4	4	16	7	10	4	6	435000	461000	984000	181	421000	15300	2790000	659000	2310000	1130	1090000	8	8	1	1	1	1	1	1	4	2	4	1	2	Carbamidomethylation; Deamidation (NQ)	57707	N-acetylmuramoyl-L-alanine amidase OS=Mus musculus GN=Pglyrp2 PE=1 SV=1
72	115	P08905|LYZ2_MOUSE	LYZ2	190.3	55	50	17	50	50	50	32	50	50	17	22	32	25300000	1000000	26500000	6540000	9240000	10400000	25400000	8700000	1110000	4010000	10100000	5	5	6	1	4	4	5	4	6	5	1	2	3	Carbamidomethylation; Deamidation (NQ)	16689	Lysozyme C-2 OS=Mus musculus GN=Lyz2 PE=1 SV=2
59	144	P34928|APOC1_MOUSE	APOC1	189.83	47	39	0	28	0	0	0	39	26	16	0	10	1250000000		667000000				1390000000	9010000	2200000		1430000	9	9	15	0	10	0	0	0	11	2	1	0	1	Deamidation (NQ)	9696	Apolipoprotein C-I OS=Mus musculus GN=Apoc1 PE=1 SV=1
130	51	Q5BKQ4|LIPR1_MOUSE	LIPR1	188.46	32	0	0	0	0	0	0	0	0	0	0	0												19	19	0	0	0	0	0	0	0	0	0	0	0	Carbamidomethylation	52696	Inactive pancreatic lipase-related protein 1 OS=Mus musculus GN=Pnliprp1 PE=1 SV=2
111	104	P97298|PEDF_MOUSE	PEDF	188.17	23	7	0	7	15	11	23	7	15	15	8	11	740000		1250000	1660000	1420000	3650000	1090000	2150000	1940000	1520000	2610000	5	5	1	0	2	3	2	5	1	3	3	2	2	Deamidation (NQ)	46234	Pigment epithelium-derived factor OS=Mus musculus GN=Serpinf1 PE=1 SV=2
104	108	Q9CQW3|PROZ_MOUSE	PROZ	188.17	28	0	25	0	0	0	20	7	24	28	28	25		3400000				2140000	229000	455000	10500000	15900000	2560000	5	5	0	5	0	0	0	4	1	4	5	6	4	Carbamidomethylation; Deamidation (NQ)	44304	Vitamin K-dependent protein Z OS=Mus musculus GN=Proz PE=1 SV=1
80	66	P01898|HA10_MOUSE	HA10	187.53	33	7	3	6	7	3	15	18	10	26	15	18	2600000		477000	2080000		1690000	6190000	397000	3900000	2100000	4890000	8	6	2	1	2	2	1	4	5	3	8	4	6	Carbamidomethylation	37251	H-2 class I histocompatibility antigen Q10 alpha chain OS=Mus musculus GN=H2-Q10 PE=1 SV=3
73	106	Q8K1I3|SPP24_MOUSE	SPP24	186.83	41	6	23	16	16	23	28	28	35	23	35	34	1480000	11600000	1420000	6170000	7830000	12500000	5510000	11300000	18600000	33700000	17200000	6	6	1	4	2	2	5	5	3	5	5	7	5	Carbamidomethylation; Deamidation (NQ)	23136	Secreted phosphoprotein 24 OS=Mus musculus GN=Spp2 PE=1 SV=2
34	8978	P01317|INS3_MOUSE	INS3	186.74	48	48	41	48	48	48	48	48	48	48	48	48	269000000	202000000	319000000	211000000	343000000	188000000	255000000	135000000	126000000	407000000	411000000	8	8	9	10	10	10	13	9	11	10	7	13	11	Carbamidomethylation; Deamidation (NQ)	11393	Insulin OS=Mus musculus GN=INS3 PE=1 SV=2
144	90	P16301|LCAT_MOUSE	LCAT	184.73	27	10	0	22	6	0	6	11	6	0	0	3	543000		5980000	0			2240000	66100			1100000	7	7	2	0	6	1	0	1	2	1	0	0	1	Carbamidomethylation	49747	Phosphatidylcholine-sterol acyltransferase OS=Mus musculus GN=Lcat PE=1 SV=2
70	63	Q61508|ECM1_MOUSE	ECM1	184.2	22	8	8	19	6	8	14	11	13	6	13	9	3470000	2570000	17000000	5520000	5530000	8960000	40400000	8500000	3090000	6590000	5510000	8	8	3	3	9	2	3	6	4	5	2	5	3	Carbamidomethylation; Deamidation (NQ)	62832	Extracellular matrix protein 1 OS=Mus musculus GN=Ecm1 PE=1 SV=2
117	187	P07361|A1AG2_MOUSE	A1AG2	183.22	20	0	7	0	0	9	5	9	16	20	16	15									799000			7	1	0	1	0	0	1	1	1	5	7	4	4		23843	Alpha-1-acid glycoprotein 2 OS=Mus musculus GN=Orm2 PE=1 SV=1
95	121	Q923D2|BLVRB_MOUSE	BLVRB	181.93	40	28	19	28	28	28	40	17	28	19	9	28	3240000	3130000	7000000	3470000	5360000	6660000	5980000	6930000	3460000	556000	5870000	4	4	3	2	3	3	3	4	2	3	2	1	3	Carbamidomethylation	22197	Flavin reductase (NADPH) OS=Mus musculus GN=Blvrb PE=1 SV=3
114	102	P70375|FA7_MOUSE	FA7	181.88	22	0	9	0	4	9	9	0	9	13	18	9		1500000		417000		1070000		995000	9440000	11800000	54200	6	6	0	3	0	1	2	3	0	3	4	6	2	Carbamidomethylation; Deamidation (NQ)	50276	Coagulation factor VII OS=Mus musculus GN=F7 PE=1 SV=1
96	91	P47877|IBP2_MOUSE	IBP2	181.59	32	16	8	12	25	25	19	4	4	0	25	18	1480000	545000	772000	8410000	5090000	1500000	165000	208000		3260000	3520000	6	6	3	1	2	6	5	4	1	1	0	4	3	Carbamidomethylation	32847	Insulin-like growth factor-binding protein 2 OS=Mus musculus GN=Igfbp2 PE=2 SV=2
135	85	P26928|HGFL_MOUSE	HGFL	181.53	23	3	0	0	14	17	4	0	4	0	7	12	0			5700000	11700000	614000		566000		920000	4840000	7	7	1	0	0	4	5	2	0	2	0	2	3	Carbamidomethylation; Deamidation (NQ)	80619	Hepatocyte growth factor-like protein OS=Mus musculus GN=Mst1 PE=2 SV=2
227	93	Q9CQ52|CEL3B_MOUSE	CEL3B	180.61	45	0	0	0	0	0	0	0	0	0	0	0												6	5	0	0	0	0	0	0	0	0	0	0	0	Carbamidomethylation; Deamidation (NQ)	28905	Chymotrypsin-like elastase family member 3B OS=Mus musculus GN=Cela3b PE=1 SV=1
68	129	P05017|IGF1_MOUSE	IGF1	180.11	41	24	33	41	24	32	33	41	33	14	32	33	16500000	12600000	24100000	8540000	12400000	12100000	28200000	8620000	2740000	11100000	30400000	6	6	4	4	6	4	5	4	7	3	1	3	5	Carbamidomethylation; Deamidation (NQ)	17093	Insulin-like growth factor I OS=Mus musculus GN=Igf1 PE=1 SV=2
132	84	P23953|EST1C_MOUSE	EST1C	179.77	19	0	0	0	12	12	3	0	3	11	19	3				3920000	4690000	366000		137000	4060000	10100000	2490000	6	6	0	0	0	4	4	1	0	1	3	6	1	Carbamidomethylation	61056	Carboxylesterase 1C OS=Mus musculus GN=Ces1c PE=1 SV=4
108	94	P14847|CRP_MOUSE	CRP	178.53	48	10	5	0	23	6	37	0	29	29	11	37	1140000	242000		5780000	1930000	3740000		2970000	5520000	2740000	10600000	6	6	2	1	0	3	1	4	0	4	4	2	4	Carbamidomethylation	25360	C-reactive protein OS=Mus musculus GN=Crp PE=1 SV=2
138	131	Q9Z121|CCL8_MOUSE	CCL8	177.94	61	12	0	12	36	46	0	36	0	0	32	48	1450000		1600000	1820000	4800000		3880000			1850000	5340000	6	6	1	0	1	2	4	0	3	0	0	2	4	Carbamidomethylation	11017	C-C motif chemokine 8 OS=Mus musculus GN=Ccl8 PE=3 SV=1
120	81	P42703|LIFR_MOUSE	LIFR	177.53	10	0	0	0	3	5	0	0	2	2	8	6				5870000	3760000			216000	678000	79700000	11800000	7	7	0	0	0	2	4	0	0	1	1	8	6	Carbamidomethylation	122574	Leukemia inhibitory factor receptor OS=Mus musculus GN=Lifr PE=1 SV=1
150	62	Q7TPZ8|CBPA1_MOUSE	CBPA1	177.37	34	0	0	0	0	0	0	0	0	0	0	0												13	12	0	0	0	0	0	0	0	0	0	0	0	Carbamidomethylation	47385	Carboxypeptidase A1 OS=Mus musculus GN=Cpa1 PE=1 SV=1
129	79	O88783|FA5_MOUSE	FA5	174.65	4	1	1	0	2	1	3	0	1	0	1	3	128000	76500		1670000	156000	3730000		126000		216000	4900000	8	8	1	1	0	3	2	5	0	1	0	1	5		247228	Coagulation factor V OS=Mus musculus GN=F5 PE=1 SV=1
170	160	Q9ET66|PI16_MOUSE	PI16	171.18	13	0	0	0	9	5	5	0	0	0	5	13				6660000	1230000	1960000				4060000	10100000	5	5	0	0	0	3	1	1	0	0	0	2	6	Oxidation (M)	52665	Peptidase inhibitor 16 OS=Mus musculus GN=Pi16 PE=1 SV=1
127	112	P63242|IF5A1_MOUSE	IF5A1	170.88	61	0	23	46	16	16	23	50	23	0	16	0		756000	3790000	164000	333000	664000	4450000	1080000		90300		5	5	0	2	4	1	1	2	6	2	0	1	0	Carbamidomethylation	16832	Eukaryotic translation initiation factor 5A-1 OS=Mus musculus GN=Eif5a PE=1 SV=2
171	120	P70296|PEBP1_MOUSE	PEBP1	170.21	47	28	14	21	0	14	0	27	21	0	0	0	4360000	635000	5970000		721000		4470000	3340000				5	5	3	1	2	0	1	0	3	2	0	0	0	Oxidation (M); Deamidation (NQ)	20830	Phosphatidylethanolamine-binding protein 1 OS=Mus musculus GN=Pebp1 PE=1 SV=3
100	80	Q9Z1R3|APOM_MOUSE	APOM	169.87	51	35	8	16	8	8	8	35	8	8	8	8	38300000	1530000	31200000	5840000	8900000	2020000	37800000	2960000	1840000	2350000	11500000	7	7	4	1	3	1	2	1	4	1	1	1	1	Carbamidomethylation; Oxidation (M)	21273	Apolipoprotein M OS=Mus musculus GN=Apom PE=1 SV=1
149	86	P16858|G3P_MOUSE	G3P	169.68	36	8	0	0	0	8	13	0	24	4	0	8	2270000				2240000	2700000		9130000	1150000		2550000	6	6	2	0	0	0	2	3	0	4	1	0	2	Carbamidomethylation; Deamidation (NQ)	35810	Glyceraldehyde-3-phosphate dehydrogenase OS=Mus musculus GN=Gapdh PE=1 SV=2
134	130	Q64339|ISG15_MOUSE	ISG15	169.66	73	11	37	34	0	0	37	60	37	11	11	11	2520000	2710000	4200000			1090000	7240000	2250000	417000	258000	733000	5	5	1	3	3	0	0	2	4	2	1	1	1	Carbamidomethylation; Deamidation (NQ)	17898	Ubiquitin-like protein ISG15 OS=Mus musculus GN=Isg15 PE=1 SV=4
87	163	Q91V80|APOF_MOUSE	APOF	163.61	20	13	13	13	20	20	20	14	13	13	13	13	3980000	2190000	5670000	13600000	10600000	5170000	2820000	1920000	2370000	3210000	9870000	3	3	2	2	2	5	5	5	2	2	2	2	4	Carbamidomethylation	34359	Apolipoprotein F OS=Mus musculus GN=Apof PE=2 SV=2
147	113	P11404|FABPH_MOUSE	FABPH	163.3	57	11	0	21	0	11	11	21	27	0	0	0	5810000		13100000		585000	3000000	17000000	33700000				7	7	1	0	3	0	1	1	2	4	0	0	0	Oxidation (M); Deamidation (NQ)	14819	Fatty acid-binding protein heart OS=Mus musculus GN=Fabp3 PE=1 SV=5
133	136	P16045|LEG1_MOUSE	LEG1	161.82	53	36	0	47	27	0	41	27	34	0	0	0	3560000		6380000	261000		906000	2030000	1070000				5	5	3	0	4	2	0	3	2	3	0	0	0	Carbamidomethylation; Deamidation (NQ)	14866	Galectin-1 OS=Mus musculus GN=Lgals1 PE=1 SV=3
145	103	P51910|APOD_MOUSE	APOD	161.04	34	14	0	27	6	6	0	13	0	0	0	6	13300000		33500000	882000	899000		7530000				775000	6	6	3	0	5	1	1	0	2	0	0	0	1	Carbamidomethylation; Deamidation (NQ)	21530	Apolipoprotein D OS=Mus musculus GN=Apod PE=1 SV=1
241	111	O08709|PRDX6_MOUSE	PRDX6	160.59	36	5	0	17	0	0	8	0	8	0	0	0	383000		3060000			893000		487000				5	5	1	0	2	0	0	1	0	1	0	0	0	Carbamidomethylation	24871	Peroxiredoxin-6 OS=Mus musculus GN=Prdx6 PE=1 SV=3
186	98	Q6P8U6|LIPP_MOUSE	LIPP	160.03	16	0	0	0	0	0	0	0	0	0	0	0												9	9	0	0	0	0	0	0	0	0	0	0	0	Carbamidomethylation; Deamidation (NQ)	51428	Pancreatic triacylglycerol lipase OS=Mus musculus GN=Pnlip PE=1 SV=1
121	105	P10649|GSTM1_MOUSE	GSTM1	159.99	29	11	0	17	0	0	15	7	19	0	0	0	2250000		4950000			256000	1500000	2420000				5	3	3	0	3	0	0	2	2	4	0	0	0		25970	Glutathione S-transferase Mu 1 OS=Mus musculus GN=Gstm1 PE=1 SV=2
151	162	P54726|RD23A_MOUSE	RD23A	159.74	21	0	13	8	0	8	21	21	21	0	0	8		298000	357000		142000	782000	3100000	1020000			170000	4	4	0	2	2	0	1	3	4	3	0	0	1		39707	UV excision repair protein RAD23 homolog A OS=Mus musculus GN=Rad23a PE=1 SV=2
158	99	Q8K0D2|HABP2_MOUSE	HABP2	159.66	17	0	3	3	0	0	3	0	3	9	12	3		73300	15400			123000		91600	3870000	2220000	228000	6	6	0	1	1	0	0	2	0	1	3	5	2	Carbamidomethylation; Deamidation (NQ)	62357	Hyaluronan-binding protein 2 OS=Mus musculus GN=Habp2 PE=1 SV=2
82	269	Q8BH61|F13A_MOUSE	F13A	156.12	6	4	0	4	3	0	3	4	3	0	0	0	143000000		185000000	736000		13300000	229000000	15200000				3	3	7	0	8	1	0	1	8	3	0	0	0	Oxidation (M); Deamidation (NQ)	83207	Coagulation factor XIII A chain OS=Mus musculus GN=F13a1 PE=1 SV=3
182	97	Q9WVA4|TAGL2_MOUSE	TAGL2	156	39	0	0	7	0	8	8	9	8	0	0	0			1120000		166000	441000	644000	372000				6	6	0	0	1	0	1	1	1	1	0	0	0		22395	Transgelin-2 OS=Mus musculus GN=Tagln2 PE=1 SV=4
209	114	Q9CQC2|COL_MOUSE	COL	155.9	59	0	0	0	0	0	0	0	0	0	0	0												5	5	0	0	0	0	0	0	0	0	0	0	0	Carbamidomethylation	12445	Colipase OS=Mus musculus GN=Clps PE=1 SV=1
119	221	Q61268|APOC4_MOUSE	APOC4	155.17	29	27	9	27	27	0	9	29	9	9	9	27	29100000	3080000	22800000	12700000		1650000	45500000	2330000	5150000	3430000	14100000	4	4	3	1	3	2	0	1	4	1	1	1	2	Oxidation (M); Deamidation (NQ)	14288	Apolipoprotein C-IV OS=Mus musculus GN=Apoc4 PE=1 SV=1
210	134	P70349|HINT1_MOUSE	HINT1	155.16	66	0	0	66	0	11	19	11	0	0	0	0			4600000		283000	140000	929000					4	4	0	0	4	0	1	1	1	0	0	0	0	Carbamidomethylation	13777	Histidine triad nucleotide-binding protein 1 OS=Mus musculus GN=Hint1 PE=1 SV=3
141	100	P17751|TPIS_MOUSE	TPIS	154.71	32	10	0	21	0	0	10	21	21	0	0	0	748000		5060000			606000	7250000	4040000				6	6	1	0	3	0	0	1	3	4	0	0	0	Carbamidomethylation; Deamidation (NQ)	32192	Triosephosphate isomerase OS=Mus musculus GN=Tpi1 PE=1 SV=4
110	151	Q9JJH1|RNAS4_MOUSE	RNAS4	154.44	34	16	16	20	21	21	17	16	0	13	7	20	3070000	1820000	2410000	19100000	5790000	3490000	2660000		1340000	1310000	3750000	6	6	2	2	2	4	3	3	2	0	2	1	2	Carbamidomethylation; Deamidation (NQ)	17025	Ribonuclease 4 OS=Mus musculus GN=Rnase4 PE=1 SV=1
97	142	P12399|CTL2A_MOUSE	CTL2A	153.35	41	0	34	14	23	34	34	14	23	23	23	23		9990000	832000	17100000	15500000	19100000	1060000	16900000	9430000	12500000	9010000	4	4	0	3	1	4	5	5	1	3	2	2	3	Oxidation (M)	15883	Protein CTLA-2-alpha OS=Mus musculus GN=Ctla2a PE=2 SV=2
183	132	P62962|PROF1_MOUSE	PROF1	152.4	42	21	0	34	0	0	21	10	11	0	0	0	2740000		4880000			1320000	947000	1030000				4	4	2	0	3	0	0	2	1	1	0	0	0		14957	Profilin-1 OS=Mus musculus GN=Pfn1 PE=1 SV=2
143	152	Q8BPB5|FBLN3_MOUSE	FBLN3	152.03	12	0	6	0	9	9	0	6	3	6	9	9		55000		3020000	1710000		0	422000	195000	1750000	5420000	3	3	0	1	0	3	3	0	1	1	1	2	4	Carbamidomethylation; Deamidation (NQ)	54953	EGF-containing fibulin-like extracellular matrix protein 1 OS=Mus musculus GN=Efemp1 PE=1 SV=1
211	128	P14602|HSPB1_MOUSE	HSPB1	151.35	47	20	0	5	0	0	0	5	27	0	0	0	2800000		840000				3220000	733000				4	4	2	0	1	0	0	0	1	2	0	0	0		23014	Heat shock protein beta-1 OS=Mus musculus GN=Hspb1 PE=1 SV=3
231	234	P01631|KV2A7_MOUSE	KV2A7	151.23	33	25	0	33	0	0	0	0	0	0	0	12	3190000		17700000								1540000	3	3	2	0	3	0	0	0	0	0	0	0	1	Carbamidomethylation	12273	Ig kappa chain V-II region 26-10 OS=Mus musculus PE=1 SV=1
260	125	O88947|FA10_MOUSE	FA10	151.02	20	0	8	0	0	0	0	0	0	4	8	0		119000							1410000	2310000		4	4	0	1	0	0	0	0	0	0	2	2	0	Carbamidomethylation; Oxidation (M); Deamidation (NQ)	54018	Coagulation factor X OS=Mus musculus GN=F10 PE=1 SV=1
177	126	Q8K558|TRML1_MOUSE	TRML1	150.64	30	11	0	13	0	0	6	17	6	0	0	0	1750000		3300000			389000	4910000	630000				4	4	2	0	3	0	0	1	3	1	0	0	0	Carbamidomethylation; Deamidation (NQ)	33522	Trem-like transcript 1 protein OS=Mus musculus GN=Treml1 PE=1 SV=2
109	138	P35230|REG3B_MOUSE	REG3B	150.07	57	16	16	0	29	39	39	16	16	16	53	29	1290000	1660000		13700000	5920000	4220000	1930000	1020000	118000	11900000	17100000	4	4	1	1	0	4	2	2	1	1	1	3	3	Carbamidomethylation; Deamidation (NQ)	19476	Regenerating islet-derived protein 3-beta OS=Mus musculus GN=Reg3b PE=1 SV=1
118	147	Q91WP6|SPA3N_MOUSE	SPA3N	149.7	20	0	8	0	5	0	13	0	10	13	20	13		992000		1010000		27600000		1190000	789000	1070000	1030000	4	3	0	3	0	1	0	4	0	3	5	4	3		46718	Serine protease inhibitor A3N OS=Mus musculus GN=Serpina3n PE=1 SV=1
105	164	P08228|SODC_MOUSE	SODC	146.47	45	0	36	29	0	29	36	36	30	30	30	30		5160000	4240000		3740000	10200000	8710000	13800000	2570000	573000	5400000	4	4	0	5	2	0	2	5	5	3	2	2	2	Carbamidomethylation; Deamidation (NQ)	15943	Superoxide dismutase [Cu-Zn] OS=Mus musculus GN=Sod1 PE=1 SV=2
107	137	Q91WP0|MASP2_MOUSE	MASP2	146.4	9	4	8	6	8	8	6	8	4	2	9	8	1950000	2460000	3040000	6300000	6330000	2840000	2430000	1480000	1760000	11900000	7690000	4	4	1	3	2	3	3	2	3	1	1	4	3	Carbamidomethylation	75517	Mannan-binding lectin serine protease 2 OS=Mus musculus GN=Masp2 PE=1 SV=1
172	116	P10639|THIO_MOUSE	THIO	145.74	54	14	14	35	0	0	0	27	14	0	0	0	2900000	1000000	13200000				17800000	1260000				5	5	1	1	3	0	0	0	2	1	0	0	0	Carbamidomethylation	11675	Thioredoxin OS=Mus musculus GN=Txn PE=1 SV=3
93	170	P21460|CYTC_MOUSE	CYTC	144.77	34	12	12	21	21	21	34	12	12	25	12	34	1470000	176000	3540000	2920000	3200000	2270000	137000	346000	1330000	1310000	4550000	4	4	3	1	5	5	4	4	1	2	2	2	5	Carbamidomethylation; Oxidation (M); Deamidation (NQ)	15531	Cystatin-C OS=Mus musculus GN=Cst3 PE=1 SV=2
194	123	P05366|SAA1_MOUSE	SAA1	143.65	47	21	0	14	0	0	0	21	0	0	0	0	8000000		3360000				7400000					4	4	3	0	1	0	0	0	2	0	0	0	0		13770	Serum amyloid A-1 protein OS=Mus musculus GN=Saa1 PE=1 SV=2
205	167	O55042|SYUA_MOUSE	SYUA	141.78	34	16	0	27	27	0	11	11	0	0	0	0	735000		2850000	1910000		451000	2720000					3	3	1	0	2	2	0	1	1	0	0	0	0		14485	Alpha-synuclein OS=Mus musculus GN=Snca PE=1 SV=2
136	118	Q9DAS4|PR8A8_MOUSE	PR8A8	140.79	32	0	5	0	17	22	27	0	11	11	6	11		822000		7420000	5170000	1550000		2580000	2340000	0	1250000	5	5	0	1	0	3	4	4	0	2	2	1	2	Deamidation (NQ)	28089	Prolactin-8A8 OS=Mus musculus GN=Prl8a8 PE=2 SV=1
218	150	O70362|PHLD_MOUSE	PHLD	138.64	10	0	0	0	2	0	2	0	0	0	1	6				414000		2080000				1260000	4090000	5	5	0	0	0	1	0	1	0	0	0	1	3		93255	Phosphatidylinositol-glycan-specific phospholipase D OS=Mus musculus GN=Gpld1 PE=1 SV=1
206	254	P14069|S10A6_MOUSE	S10A6	138	39	28	0	28	0	0	0	28	30	0	0	0	0						664000	371000				3	3	2	0	1	0	0	0	2	2	0	0	0		10051	Protein S100-A6 OS=Mus musculus GN=S100a6 PE=1 SV=3
191	193	P28665|MUG1_MOUSE	MUG1	137.59	3	0	0	1	0	0	0	0	0	0	2	0			1270000							1560000		5	5	0	0	1	0	0	0	0	0	0	2	0	Carbamidomethylation; Deamidation (NQ)	165297	Murinoglobulin-1 OS=Mus musculus GN=Mug1 PE=1 SV=3
126	190	P09036|ISK1_MOUSE	ISK1	137.44	55	30	30	30	30	30	30	30	30	30	30	30	4160000	2030000	4550000	3660000	4850000	2590000	2880000	1800000	631000	2550000	6660000	3	2	2	1	2	2	2	2	1	1	1	2	2	Carbamidomethylation	8488	Serine protease inhibitor Kazal-type 1 OS=Mus musculus GN=Spink1 PE=1 SV=1
148	158	P04095|PR2C2_MOUSE	PR2C2	137.13	21	0	11	0	11	17	11	0	15	11	11	17		152000		667000	7130000	373000		2530000	592000	786000	2730000	3	3	0	2	0	1	4	1	0	3	2	2	2	Oxidation (M)	25367	Prolactin-2C2 OS=Mus musculus GN=Prl2c2 PE=1 SV=1
148	159	P04768|PR2C3_MOUSE	PR2C3	137.13	21	0	11	0	11	17	11	0	15	11	11	17		152000		667000	7130000	373000		2530000	592000	786000	2730000	3	3	0	2	0	1	4	1	0	3	2	2	2	Oxidation (M)	25338	Prolactin-2C3 OS=Mus musculus GN=Prl2c3 PE=1 SV=2
229	155	P23927|CRYAB_MOUSE	CRYAB	135.42	39	0	0	0	0	0	19	19	39	0	0	0						387000	474000	4860000				4	4	0	0	0	0	0	1	2	4	0	0	0		20069	Alpha-crystallin B chain OS=Mus musculus GN=Cryab PE=1 SV=2
264	145	P18760|COF1_MOUSE	COF1	135.2	41	0	0	19	0	0	0	17	0	0	0	0			2020000				296000					4	4	0	0	2	0	0	0	1	0	0	0	0		18560	Cofilin-1 OS=Mus musculus GN=Cfl1 PE=1 SV=3
125	171	P34884|MIF_MOUSE	MIF	133.33	56	8	8	41	0	8	26	56	26	0	0	8	5620000	1620000	15100000		1140000	2340000	16100000	3960000			1580000	4	4	1	1	4	0	1	2	3	2	0	0	1	Carbamidomethylation; Deamidation (NQ)	12504	Macrophage migration inhibitory factor OS=Mus musculus GN=Mif PE=1 SV=2
106	184	P20065|TYB4_MOUSE	TYB4	133.06	40	38	38	38	38	38	0	38	38	0	0	0	31900	335000	530000	223000	15500		430000	353000				5	5	1	1	2	1	1	0	1	1	0	0	0		5679	Thymosin beta-4 OS=Mus musculus GN=Tmsb4x PE=1 SV=1
200	176	O35536|TFPI2_MOUSE	TFPI2	132.48	21	0	0	0	21	7	0	0	0	0	18	21				1740000	557000					2060000	2540000	3	3	0	0	0	3	1	0	0	0	0	2	3	Carbamidomethylation; Deamidation (NQ)	26137	Tissue factor pathway inhibitor 2 OS=Mus musculus GN=Tfpi2 PE=2 SV=1
162	135	Q9R014|CATJ_MOUSE	CATJ	130.67	14	0	5	0	10	5	5	0	8	9	5	8		1800000		2120000	889000	938000		1380000	2620000	4780000	2060000	4	4	0	1	0	3	2	1	0	2	2	1	2	Carbamidomethylation; Deamidation (NQ)	37276	Cathepsin J OS=Mus musculus GN=Ctsj PE=2 SV=2
212	175	P25785|TIMP2_MOUSE	TIMP2	130.66	26	0	0	26	14	19	0	0	0	0	0	7			1470000	1070000	747000						479000	3	3	0	0	3	2	2	0	0	0	0	0	1	Carbamidomethylation	24328	Metalloproteinase inhibitor 2 OS=Mus musculus GN=Timp2 PE=1 SV=2
179	149	Q80YC5|FA12_MOUSE	FA12	130.61	10	0	6	0	0	0	5	0	0	8	8	0		518000				868000			3070000	2210000		4	4	0	2	0	0	0	2	0	0	3	3	0	Carbamidomethylation	65701	Coagulation factor XII OS=Mus musculus GN=F12 PE=1 SV=2
228	169	P50543|S10AB_MOUSE	S10AB	129.45	64	37	0	53	0	0	0	0	0	0	0	0	0		1620000									3	3	1	0	3	0	0	0	0	0	0	0	0	Carbamidomethylation; Deamidation (NQ)	11083	Protein S100-A11 OS=Mus musculus GN=S100a11 PE=1 SV=1
254	124	P39876|TIMP3_MOUSE	TIMP3	129.24	26	15	0	6	0	0	0	0	0	0	0	0	1130000		1430000									4	4	3	0	1	0	0	0	0	0	0	0	0	Carbamidomethylation; Deamidation (NQ)	24182	Metalloproteinase inhibitor 3 OS=Mus musculus GN=Timp3 PE=1 SV=1
123	245	Q9EP95|RETNA_MOUSE	RETNA	128.74	25	15	14	14	25	0	23	25	14	14	25	15	4610000	1060000	4600000	4940000		1550000	7600000	1070000	1330000	3870000	2940000	3	3	2	1	1	3	0	2	3	1	1	3	2		11936	Resistin-like alpha OS=Mus musculus GN=Retnla PE=1 SV=1
115	168	Q3V2D2|CE046_MOUSE	CE046	128.74	68	49	29	49	49	68	29	49	29	29	49	49	1820000	277000	2390000	1970000	2340000	374000	2880000	602000	491000	1740000	1950000	3	3	4	1	3	2	3	1	4	1	1	2	2	Oxidation (M)	10038	Uncharacterized protein C5orf46 homolog OS=Mus musculus GN=Gm94 PE=3 SV=1
193	122	P97873|LOXL1_MOUSE	LOXL1	128.36	9	0	0	3	5	3	3	0	3	0	2	5			727000	1960000	953000	838000		720000		1480000	2990000	4	4	0	0	1	2	1	1	0	1	0	1	2		66506	Lysyl oxidase homolog 1 OS=Mus musculus GN=Loxl1 PE=2 SV=3
261	161	P19157|GSTP1_MOUSE	GSTP1	128.28	36	0	0	36	0	0	0	20	0	0	0	0			893000				368000					3	3	0	0	3	0	0	0	2	0	0	0	0	Carbamidomethylation; Deamidation (NQ)	23609	Glutathione S-transferase P 1 OS=Mus musculus GN=Gstp1 PE=1 SV=2
261	154	P46425|GSTP2_MOUSE	GSTP2	128.28	36	0	0	36	0	0	0	20	0	0	0	0			893000				368000					3	3	0	0	3	0	0	0	2	0	0	0	0	Carbamidomethylation; Deamidation (NQ)	23537	Glutathione S-transferase P 2 OS=Mus musculus GN=Gstp2 PE=1 SV=2
201	173	Q61171|PRDX2_MOUSE	PRDX2	127.41	47	0	0	35	0	0	0	32	29	15	0	15			412000				2960000	2390000	44900		0	4	4	0	0	3	0	0	0	2	2	1	0	1	Carbamidomethylation; Deamidation (NQ)	21779	Peroxiredoxin-2 OS=Mus musculus GN=Prdx2 PE=1 SV=3
220	153	P15626|GSTM2_MOUSE	GSTM2	124.68	19	0	0	0	0	0	8	0	8	0	0	0												3	1	0	0	0	0	0	1	0	1	0	0	0		25717	Glutathione S-transferase Mu 2 OS=Mus musculus GN=Gstm2 PE=1 SV=2
169	211	P0DP27|CALM2_MOUSE	CALM2	122.87	22	0	0	11	0	22	22	22	11	11	11	22			6420000		4040000	3700000	2640000	6660000	2140000	1400000	5900000	2	2	0	0	1	0	2	2	2	1	1	1	2	Deamidation (NQ)	16838	Calmodulin-2 OS=Mus musculus GN=Calm2 PE=1 SV=1
169	212	P0DP28|CALM3_MOUSE	CALM3	122.87	22	0	0	11	0	22	22	22	11	11	11	22			6420000		4040000	3700000	2640000	6660000	2140000	1400000	5900000	2	2	0	0	1	0	2	2	2	1	1	1	2	Deamidation (NQ)	16838	Calmodulin-3 OS=Mus musculus GN=Calm3 PE=1 SV=1
169	213	P0DP26|CALM1_MOUSE	CALM1	122.87	22	0	0	11	0	22	22	22	11	11	11	22			6420000		4040000	3700000	2640000	6660000	2140000	1400000	5900000	2	2	0	0	1	0	2	2	2	1	1	1	2	Deamidation (NQ)	16838	Calmodulin-1 OS=Mus musculus GN=Calm1 PE=1 SV=1
101	239	Q8BTE6|WFD21_MOUSE	WFD21	121.63	62	25	62	62	62	62	62	62	62	62	62	62	5960000	5040000	4080000	11600000	6810000	6440000	10000000	4760000	5830000	5640000	14400000	2	2	1	3	2	3	3	3	3	2	2	3	3	Carbamidomethylation	6792	Protein Wfdc21 OS=Mus musculus GN=Wfdc21 PE=2 SV=1
181	146	O70570|PIGR_MOUSE	PIGR	121.05	7	2	0	0	2	0	2	2	0	0	0	0	1280000			768000		467000	680000					5	5	1	0	0	1	0	1	1	0	0	0	0		84999	Polymeric immunoglobulin receptor OS=Mus musculus GN=Pigr PE=1 SV=1
122	231	P31786|ACBP_MOUSE	ACBP	120.44	39	39	39	39	39	39	39	39	39	0	21	21	14900000	3830000	29200000	5610000	2720000	4930000	34500000	15300000		1100000	1290000	2	2	2	2	2	2	2	2	3	2	0	1	1	Oxidation (M); Deamidation (NQ)	10000	Acyl-CoA-binding protein OS=Mus musculus GN=Dbi PE=1 SV=2
339	244	P32848|PRVA_MOUSE	PRVA	119.54	36	0	0	0	0	0	0	25	0	0	0	0							4960000					3	3	0	0	0	0	0	0	2	0	0	0	0		11931	Parvalbumin alpha OS=Mus musculus GN=Pvalb PE=1 SV=3
230	172	O89051|ITM2B_MOUSE	ITM2B	119.4	20	0	0	0	9	20	4	0	0	0	0	4				861000	2220000	377000					904000	3	3	0	0	0	2	3	1	0	0	0	0	1		30260	Integral membrane protein 2B OS=Mus musculus GN=Itm2b PE=1 SV=1
178	143	Q01768|NDKB_MOUSE	NDKB	118.54	34	8	8	24	0	0	0	21	19	0	0	0	1770000	409000	5520000				2150000	2580000				4	4	1	1	4	0	0	0	2	2	0	0	0	Oxidation (M)	17363	Nucleoside diphosphate kinase B OS=Mus musculus GN=Nme2 PE=1 SV=1
238	223	Q9DAZ2|PR2B1_MOUSE	PR2B1	117.99	15	0	6	0	15	15	6	0	0	0	0	0		183000		1600000	347000	382000						2	2	0	1	0	2	2	1	0	0	0	0	0		25878	Prolactin-2B1 OS=Mus musculus GN=Prl2b1 PE=2 SV=1
159	242	Q3V2T4|KTDAP_MOUSE	KTDAP	116.4	33	33	0	33	0	0	0	33	0	0	0	33	13400000		10300000				22100000				4310000	2	2	4	0	2	0	0	0	3	0	0	0	2	Oxidation (M); Deamidation (NQ)	11497	Keratinocyte differentiation-associated protein OS=Mus musculus GN=Krtdap PE=2 SV=1
84	220	Q80T19|HEPC2_MOUSE	HEPC2	116.37	30	30	30	30	30	30	30	30	30	30	30	30	6650000	12400000	28100000	16300000	29800000	11300000	18700000	12300000	13300000	15700000	47000000	3	3	2	4	3	3	3	4	3	4	3	4	3	Carbamidomethylation; Deamidation (NQ)	9410	Hepcidin-2 OS=Mus musculus GN=Hamp2 PE=2 SV=1
140	188	P04104|K2C1_MOUSE	K2C1	115.46	4	4	4	4	4	2	0	2	2	2	0	2	597000	319000	966000	1190000								3	2	2	2	2	2	1	0	1	1	1	0	1		65606	Keratin type II cytoskeletal 1 OS=Mus musculus GN=Krt1 PE=1 SV=4
215	139	P20152|VIME_MOUSE	VIME	109.89	11	0	0	0	0	0	0	0	0	0	0	0												4	4	0	0	0	0	0	0	0	0	0	0	0		53688	Vimentin OS=Mus musculus GN=Vim PE=1 SV=3
217	198	Q99LX0|PARK7_MOUSE	PARK7	109.79	17	0	0	7	0	10	10	10	10	0	0	0			1230000		98500	135000	443000	292000				2	2	0	0	1	0	1	1	1	1	0	0	0	Carbamidomethylation	20021	Protein/nucleic acid deglycase DJ-1 OS=Mus musculus GN=Park7 PE=1 SV=1
441	224	P01654|KV3A1_MOUSE	KV3A1	109.03	31	0	0	31	0	0	0	0	0	0	0	0			3490000									2	2	0	0	2	0	0	0	0	0	0	0	0		11980	Ig kappa chain V-III region PC 2880/PC 1229 OS=Mus musculus PE=1 SV=1
441	225	P01656|KV3A3_MOUSE	KV3A3	109.03	31	0	0	31	0	0	0	0	0	0	0	0			3490000									2	2	0	0	2	0	0	0	0	0	0	0	0		11904	Ig kappa chain V-III region MOPC 70 OS=Mus musculus PE=1 SV=1
441	226	P01655|KV3A2_MOUSE	KV3A2	109.03	30	0	0	30	0	0	0	0	0	0	0	0			3490000									2	2	0	0	2	0	0	0	0	0	0	0	0		12054	Ig kappa chain V-III region PC 7132 OS=Mus musculus PE=1 SV=1
441	218	P03977|KV3A4_MOUSE	KV3A4	109.03	31	0	0	31	0	0	0	0	0	0	0	0			3490000									2	2	0	0	2	0	0	0	0	0	0	0	0		12042	Ig kappa chain V-III region 50S10.1 OS=Mus musculus PE=1 SV=1
146	178	P62984|RL40_MOUSE	RL40	108.9	38	21	12	12	12	12	12	12	12	12	12	12	10600000	3850000	5120000	2030000	3510000	1970000	20000000	5230000	1270000	1340000	3520000	4	4	2	1	1	1	1	1	2	1	1	1	1	Carbamidomethylation	14728	Ubiquitin-60S ribosomal protein L40 OS=Mus musculus GN=Uba52 PE=1 SV=2
112	237	Q9EQ21|HEPC_MOUSE	HEPC	106.62	29	14	0	14	0	14	0	14	0	0	0	14	3670000		10900000		1090000		2140000				4240000	3	3	1	0	2	0	1	0	1	0	0	0	1	Carbamidomethylation; Deamidation (NQ)	9352	Hepcidin OS=Mus musculus GN=Hamp PE=2 SV=1
267	240	P15327|PMGE_MOUSE	PMGE	105.95	17	0	9	0	0	0	7	0	17	9	0	0		145000				666000		1260000	213000			2	2	0	1	0	0	0	1	0	2	1	0	0	Deamidation (NQ)	29978	Bisphosphoglycerate mutase OS=Mus musculus GN=Bpgm PE=1 SV=2
224	204	P99029|PRDX5_MOUSE	PRDX5	105.67	14	0	0	0	0	2	0	0	12	0	0	0								517000				3	2	0	0	0	0	1	0	0	2	0	0	0		21897	Peroxiredoxin-5 mitochondrial OS=Mus musculus GN=Prdx5 PE=1 SV=2
234	200	P41317|MBL2_MOUSE	MBL2	102.33	10	0	0	0	0	0	0	0	0	0	10	6										2260000	574000	2	2	0	0	0	0	0	0	0	0	0	2	1	Carbamidomethylation	25957	Mannose-binding protein C OS=Mus musculus GN=Mbl2 PE=1 SV=2
167	202	Q6IFZ6|K2C1B_MOUSE	K2C1B	102.17	4	2	2	2	2	2	0	2	2	2	0	4											0	2	1	1	1	1	1	1	0	1	1	1	0	2	Deamidation (NQ)	61359	Keratin type II cytoskeletal 1b OS=Mus musculus GN=Krt77 PE=1 SV=1
380	293	Q8BG05|ROA3_MOUSE	ROA3	100.9	6	0	0	0	0	0	0	0	0	0	0	0												2	2	0	0	0	0	0	0	0	0	0	0	0		39652	Heterogeneous nuclear ribonucleoprotein A3 OS=Mus musculus GN=Hnrnpa3 PE=1 SV=1
279	185	Q06890|CLUS_MOUSE	CLUS	99.34	8	0	0	0	0	0	0	0	4	4	0	3								68000	244000		3490000	3	3	0	0	0	0	0	0	0	1	1	0	1		51656	Clusterin OS=Mus musculus GN=Clu PE=1 SV=1
334	174	P70389|ALS_MOUSE	ALS	99.27	10	0	0	0	0	0	0	0	0	5	5	0									0	707000		3	3	0	0	0	0	0	0	0	0	1	2	0		66960	Insulin-like growth factor-binding protein complex acid labile subunit OS=Mus musculus GN=Igfals PE=1 SV=1
474	214	P14152|MDHC_MOUSE	MDHC	97.5	11	0	0	0	0	0	0	0	11	0	0	0								1030000				2	2	0	0	0	0	0	0	0	2	0	0	0	Carbamidomethylation	36511	Malate dehydrogenase cytoplasmic OS=Mus musculus GN=Mdh1 PE=1 SV=3
246	156	P11087|CO1A1_MOUSE	CO1A1	96.86	5	0	0	0	0	2	2	2	0	0	0	0					1240000	0	1580000					4	4	0	0	0	0	1	1	1	0	0	0	0	Carbamidomethylation; Deamidation (NQ)	138033	Collagen alpha-1(I) chain OS=Mus musculus GN=Col1a1 PE=1 SV=4
258	191	P16110|LEG3_MOUSE	LEG3	96.62	12	0	0	4	5	0	5	4	0	0	0	0			435000	262000		219000	312000					3	3	0	0	1	1	0	1	1	0	0	0	0	Deamidation (NQ)	27515	Galectin-3 OS=Mus musculus GN=Lgals3 PE=1 SV=3
473	243	P01642|KV5A9_MOUSE	KV5A9	95.86	26	0	0	26	0	0	0	0	0	0	0	0			932000									2	2	0	0	2	0	0	0	0	0	0	0	0		12615	Ig kappa chain V-V region L7 (Fragment) OS=Mus musculus GN=Gm10881 PE=1 SV=1
284	209	Q9CQ60|6PGL_MOUSE	6PGL	95.79	15	0	0	15	0	0	0	6	0	0	0	0			559000				308000					2	2	0	0	2	0	0	0	1	0	0	0	0		27254	6-phosphogluconolactonase OS=Mus musculus GN=Pgls PE=1 SV=1
137	246	P63254|CRIP1_MOUSE	CRIP1	95.79	49	0	0	36	0	0	36	36	36	0	0	0			20900000			201000	10900000	356000				2	2	0	0	5	0	0	2	5	2	0	0	0	Carbamidomethylation; Oxidation (M); Deamidation (NQ)	8550	Cysteine-rich protein 1 OS=Mus musculus GN=Crip1 PE=1 SV=2
322	207	P01867|IGG2B_MOUSE	IGG2B	94.38	9	0	0	9	0	0	0	0	0	0	0	4			2260000								138000	2	2	0	0	2	0	0	0	0	0	0	0	1		44259	Ig gamma-2B chain C region OS=Mus musculus GN=Igh-3 PE=1 SV=3
128	353	Q06318|UTER_MOUSE	UTER	94.15	46	46	0	46	46	46	46	46	46	0	46	46	1140000		21900000	499000	309000	710000	17100000	2280000		915000	879000	2	2	1	0	4	1	1	2	7	2	0	1	1	Carbamidomethylation; Oxidation (M); Deamidation (NQ)	10519	Uteroglobin OS=Mus musculus GN=Scgb1a1 PE=1 SV=1
462	248	P04939|MUP3_MOUSE	MUP3	93.44	17	0	0	0	6	0	0	0	11	0	0	0				1300000				73700				2	2	0	0	0	1	0	0	0	1	0	0	0	Carbamidomethylation	21465	Major urinary protein 3 OS=Mus musculus GN=Mup3 PE=1 SV=1
195	196	P29595|NEDD8_MOUSE	NEDD8	90.47	35	0	0	17	0	0	0	35	35	0	0	0			842000				2860000	1070000				2	2	0	0	1	0	0	0	2	2	0	0	0		8972	NEDD8 OS=Mus musculus GN=Nedd8 PE=1 SV=2
315	324	Q9QUH0|GLRX1_MOUSE	GLRX1	87.07	27	0	0	0	0	0	0	27	27	0	0	0							252000	73400				1	1	0	0	0	0	0	0	2	1	0	0	0		11871	Glutaredoxin-1 OS=Mus musculus GN=Glrx PE=1 SV=3
271	205	P02535|K1C10_MOUSE	K1C10	86.83	4	0	0	0	2	0	0	0	2	0	0	0				2930000				531000				2	1	0	0	0	1	0	0	0	1	0	0	0		57770	Keratin type I cytoskeletal 10 OS=Mus musculus GN=Krt10 PE=1 SV=3
232	260	P99027|RLA2_MOUSE	RLA2	84.83	45	29	0	0	0	0	29	29	29	0	0	29	631000					601000	1460000	961000			398000	2	2	1	0	0	0	0	1	2	1	0	0	1		11651	60S acidic ribosomal protein P2 OS=Mus musculus GN=Rplp2 PE=1 SV=3
288	330	Q9ESB3|HRG_MOUSE	HRG	82.64	5	0	0	0	0	0	0	5	0	0	0	0							569000					2	2	0	0	0	0	0	0	2	0	0	0	0	Carbamidomethylation; Deamidation (NQ)	59163	Histidine-rich glycoprotein OS=Mus musculus GN=Hrg PE=1 SV=2
465	320	Q9R0Y5|KAD1_MOUSE	KAD1	82.62	12	0	0	0	0	0	0	0	11	0	0	0								95500				2	2	0	0	0	0	0	0	0	1	0	0	0	Carbamidomethylation	21540	Adenylate kinase isoenzyme 1 OS=Mus musculus GN=Ak1 PE=1 SV=1
184	351	P56395|CYB5_MOUSE	CYB5	82.19	16	16	16	16	16	16	16	16	16	16	16	16	242000	807000	1030000	562000	1180000	563000	2900000	1150000	362000	305000	1010000	1	1	1	1	1	1	1	1	1	1	1	1	1		15241	Cytochrome b5 OS=Mus musculus GN=Cyb5a PE=1 SV=2
475	252	P01643|KV5AA_MOUSE	KV5AA	81.32	31	0	0	31	0	0	0	0	0	0	0	0			2340000									2	2	0	0	2	0	0	0	0	0	0	0	0		11819	Ig kappa chain V-V region MOPC 173 OS=Mus musculus PE=1 SV=1
166	251	P47879|IBP4_MOUSE	IBP4	80.02	11	6	6	6	11	6	6	6	6	6	11	11	334000	955000	383000	6580000	2530000	1160000	536000	915000	660000	4240000	4930000	2	2	1	1	1	2	1	1	1	1	1	2	2	Carbamidomethylation	27807	Insulin-like growth factor-binding protein 4 OS=Mus musculus GN=Igfbp4 PE=1 SV=2
476	250	P07743|BPIA2_MOUSE	BPIA2	79.69	18	0	0	0	0	18	0	0	0	0	0	0					1420000							2	2	0	0	0	0	2	0	0	0	0	0	0		24753	BPI fold-containing family A member 2 OS=Mus musculus GN=Bpifa2 PE=1 SV=1
444	326	P35700|PRDX1_MOUSE	PRDX1	78.75	11	0	0	11	0	0	11	0	0	0	0	0			384000			93000						1	1	0	0	1	0	0	1	0	0	0	0	0	Carbamidomethylation	22176	Peroxiredoxin-1 OS=Mus musculus GN=Prdx1 PE=1 SV=1
223	313	P30115|GSTA3_MOUSE	GSTA3	78.6	12	12	0	12	0	0	0	12	12	0	0	0	0		427000				141000	1020000				1	1	1	0	2	0	0	0	1	1	0	0	0	Deamidation (NQ)	25361	Glutathione S-transferase A3 OS=Mus musculus GN=Gsta3 PE=1 SV=2
335	253	O08742|GPV_MOUSE	GPV	78.23	9	0	0	0	0	0	5	4	4	0	0	0						163000	256000	0				2	2	0	0	0	0	0	1	1	1	0	0	0		63468	Platelet glycoprotein V OS=Mus musculus GN=Gp5 PE=1 SV=1
226	312	Q02596|GLCM1_MOUSE	GLCM1	77.52	13	0	13	0	13	13	13	0	0	0	13	13		1270000		2820000	885000	1060000				756000	2190000	1	1	0	1	0	1	1	2	0	0	0	1	1	Deamidation (NQ)	16209	Glycosylation-dependent cell adhesion molecule 1 OS=Mus musculus GN=Glycam1 PE=1 SV=1
428	340	P35459|LY6D_MOUSE	LY6D	77.48	28	0	0	28	0	28	0	0	0	0	0	0			82300		18800							1	1	0	0	1	0	1	0	0	0	0	0	0	Carbamidomethylation; Deamidation (NQ)	13396	Lymphocyte antigen 6D OS=Mus musculus GN=Ly6d PE=1 SV=1
736	284	P26262|KLKB1_MOUSE	KLKB1	76.53	4	0	0	0	0	0	0	0	0	4	0	0									211000			1	1	0	0	0	0	0	0	0	0	1	0	0	Carbamidomethylation	71383	Plasma kallikrein OS=Mus musculus GN=Klkb1 PE=1 SV=2
190	285	Q91XF0|PNPO_MOUSE	PNPO	75.31	7	7	7	0	0	7	7	0	7	0	0	7	569000	1020000			161000	587000		711000			584000	1	1	1	2	0	0	1	2	0	2	0	0	1		30114	Pyridoxine-5'-phosphate oxidase OS=Mus musculus GN=Pnpo PE=1 SV=1
204	267	P04444|HBBZ_MOUSE	HBBZ	74.89	14	0	4	0	0	0	0	12	0	0	0	3												5	1	0	1	0	0	0	0	2	0	0	0	1		16494	Hemoglobin subunit beta-H1 OS=Mus musculus GN=Hbb-bh1 PE=2 SV=3
204	268	P04443|HBB0_MOUSE	HBB0	74.89	14	0	4	0	0	0	0	12	0	0	0	3												5	1	0	1	0	0	0	0	2	0	0	0	1		16384	Hemoglobin subunit beta-H0 OS=Mus musculus GN=Hbb-bh0 PE=2 SV=5
429	349	P00683|RNAS1_MOUSE	RNAS1	74.84	13	0	0	0	0	0	0	0	0	0	0	0												1	1	0	0	0	0	0	0	0	0	0	0	0	Carbamidomethylation	16820	Ribonuclease pancreatic OS=Mus musculus GN=Rnase1 PE=1 SV=2
442	264	Q80XD8|PRAP1_MOUSE	PRAP1	74.34	21	0	0	0	8	0	0	0	0	0	13	0				377000						39900		2	2	0	0	0	1	0	0	0	0	0	1	0	Oxidation (M)	16798	Proline-rich acidic protein 1 OS=Mus musculus GN=Prap1 PE=2 SV=1
282	294	P01636|KV5A4_MOUSE	KV5A4	73.97	14	0	0	14	0	0	0	0	0	0	0	0			0									1	1	0	0	1	0	0	0	0	0	0	0	0		12030	Ig kappa chain V-V region MOPC 149 OS=Mus musculus PE=1 SV=1
291	275	E9Q414|APOB_MOUSE	APOB	73.73	0	0	0	0	0	0	0	0	0	0	0	0											567000	1	1	0	0	0	0	0	0	0	0	0	0	1		509437	Apolipoprotein B-100 OS=Mus musculus GN=Apob PE=1 SV=1
625	310	Q9QWK4|CD5L_MOUSE	CD5L	72.97	4	0	0	4	0	0	0	0	0	0	0	0			251000									1	1	0	0	1	0	0	0	0	0	0	0	0	Carbamidomethylation	38863	CD5 antigen-like OS=Mus musculus GN=Cd5l PE=1 SV=3
283	189	P43137|LIT1_MOUSE	LIT1	72.09	19	0	0	0	0	0	0	0	0	0	0	0												4	4	0	0	0	0	0	0	0	0	0	0	0	Carbamidomethylation	18519	Lithostathine-1 OS=Mus musculus GN=Reg1 PE=1 SV=1
341	356	P06879|PRL_MOUSE	PRL	71.76	9	0	0	0	9	9	0	0	0	0	0	9				1070000	956000						1010000	1	1	0	0	0	1	1	0	0	0	0	0	1	Carbamidomethylation	25496	Prolactin OS=Mus musculus GN=Prl PE=2 SV=1
461	227	P01868|IGHG1_MOUSE	IGHG1	71.01	16	0	0	0	0	5	0	0	0	10	0	0					0				587000			2	2	0	0	0	0	1	0	0	0	1	0	0	Carbamidomethylation; Deamidation (NQ)	35705	Ig gamma-1 chain C region secreted form OS=Mus musculus GN=Ighg1 PE=1 SV=1
461	228	P01869|IGH1M_MOUSE	IGH1M	71.01	13	0	0	0	0	4	0	0	0	9	0	0					0				587000			2	2	0	0	0	0	1	0	0	0	1	0	0	Carbamidomethylation; Deamidation (NQ)	43387	Ig gamma-1 chain C region membrane-bound form OS=Mus musculus GN=Ighg1 PE=1 SV=2
918	363	P01843|LAC1_MOUSE	LAC1	70.06	16	0	0	16	0	0	0	0	0	0	0	0			288000									1	1	0	0	1	0	0	0	0	0	0	0	0		11575	Ig lambda-1 chain C region OS=Mus musculus PE=1 SV=1
789	300	Q9CR86|CHSP1_MOUSE	CHSP1	69.83	11	0	0	0	0	0	0	11	0	0	0	0							766000					1	1	0	0	0	0	0	0	1	0	0	0	0		16062	Calcium-regulated heat stable protein 1 OS=Mus musculus GN=Carhsp1 PE=1 SV=1
337	355	P61089|UBE2N_MOUSE	UBE2N	69.39	18	0	0	0	0	0	0	18	18	0	0	0							424000	223000				1	1	0	0	0	0	0	0	1	1	0	0	0		17138	Ubiquitin-conjugating enzyme E2 N OS=Mus musculus GN=Ube2n PE=1 SV=1
242	317	Q64253|LY6E_MOUSE	LY6E	68.96	11	11	0	0	11	11	0	11	0	0	11	11	1220000			786000	532000		1600000			649000	708000	1	1	1	0	0	1	1	0	1	0	0	1	1	Carbamidomethylation	13800	Lymphocyte antigen 6E OS=Mus musculus GN=Ly6e PE=1 SV=2
958	354	A2AEP0|OBP1B_MOUSE	OBP1B	68.63	9	0	0	0	0	0	0	9	0	0	0	0							1040000					1	1	0	0	0	0	0	0	1	0	0	0	0		19394	Odorant-binding protein 1b OS=Mus musculus GN=Obp1b PE=1 SV=1
340	309	P01639|KV5A7_MOUSE	KV5A7	68.3	11	11	0	11	0	0	0	0	0	0	0	0	488000		1600000									1	1	1	0	1	0	0	0	0	0	0	0	0		14311	Ig kappa chain V-V region MOPC 41 OS=Mus musculus GN=Gm5571 PE=1 SV=1
960	360	P70274|SEPP1_MOUSE	SEPP1	67.94	6	0	0	0	0	0	0	0	0	0	0	0												1	1	0	0	0	0	0	0	0	0	0	0	0		42706	Selenoprotein P OS=Mus musculus GN=Selenop PE=1 SV=3
844	325	P63028|TCTP_MOUSE	TCTP	66.79	8	0	0	0	0	0	0	8	0	0	0	0							557000					1	1	0	0	0	0	0	0	1	0	0	0	0		19462	Translationally-controlled tumor protein OS=Mus musculus GN=Tpt1 PE=1 SV=1
464	266	P12710|FABPL_MOUSE	FABPL	66.53	23	0	0	0	0	0	0	0	23	0	0	0								2170000				2	2	0	0	0	0	0	0	0	2	0	0	0	Carbamidomethylation; Oxidation (M)	14246	Fatty acid-binding protein liver OS=Mus musculus GN=Fabp1 PE=1 SV=2
199	348	P11276|FINC_MOUSE	FINC	65.41	1	0	1	0	1	1	1	0	1	1	1	1		66900		97900	68700	80000		57000	111000	188000	144000	2	2	0	1	0	1	1	1	0	1	1	1	2		272536	Fibronectin OS=Mus musculus GN=Fn1 PE=1 SV=4
959	362	O09164|SODE_MOUSE	SODE	65.21	6	0	0	0	0	0	0	0	0	0	0	6											605000	1	1	0	0	0	0	0	0	0	0	0	0	1		27392	Extracellular superoxide dismutase [Cu-Zn] OS=Mus musculus GN=Sod3 PE=1 SV=1
961	365	O88593|PGRP1_MOUSE	PGRP1	65.13	13	0	0	13	0	0	0	0	0	0	0	0			85100									1	1	0	0	1	0	0	0	0	0	0	0	0	Carbamidomethylation	20489	Peptidoglycan recognition protein 1 OS=Mus musculus GN=Pglyrp1 PE=1 SV=1
336	216	P19001|K1C19_MOUSE	K1C19	65.03	8	0	0	4	0	0	0	0	0	0	0	0			176000									3	2	0	0	1	0	0	0	0	0	0	0	0	Oxidation (M); Deamidation (NQ)	44542	Keratin type I cytoskeletal 19 OS=Mus musculus GN=Krt19 PE=1 SV=1
477	258	Q9CPU0|LGUL_MOUSE	LGUL	64.91	20	5	0	0	0	0	0	15	0	0	0	0	525000						0					2	2	1	0	0	0	0	0	1	0	0	0	0	Deamidation (NQ)	20810	Lactoylglutathione lyase OS=Mus musculus GN=Glo1 PE=1 SV=3
244	366	P19788|MGP_MOUSE	MGP	64.73	12	0	0	12	12	12	12	0	12	0	0	12			493000	948000	838000	176000		194000			596000	1	1	0	0	1	1	1	1	0	1	0	0	1	Oxidation (M)	12359	Matrix Gla protein OS=Mus musculus GN=Mgp PE=3 SV=1
307	301	P05367|SAA2_MOUSE	SAA2	64.72	13	13	0	13	0	0	0	13	0	0	0	0	691000		731000				226000					1	1	1	0	1	0	0	0	1	0	0	0	0		13622	Serum amyloid A-2 protein OS=Mus musculus GN=Saa2 PE=1 SV=1
323	249	Q60997|DMBT1_MOUSE	DMBT1	64.52	1	0	0	0	0	0	0	0	0	0	0	0					466000						549000	2	2	0	0	0	0	1	0	0	0	0	0	1		226814	Deleted in malignant brain tumors 1 protein OS=Mus musculus GN=Dmbt1 PE=1 SV=2
790	296	Q9DBJ1|PGAM1_MOUSE	PGAM1	64.15	6	0	0	0	0	0	0	6	0	0	0	0							115000					1	1	0	0	0	0	0	0	1	0	0	0	0		28832	Phosphoglycerate mutase 1 OS=Mus musculus GN=Pgam1 PE=1 SV=3
352	272	Q3UV17|K22O_MOUSE	K22O	62.31	5	3	0	0	0	0	0	0	0	0	0	0	5710											2	1	1	0	0	0	0	0	0	0	0	0	0	Deamidation (NQ)	62845	Keratin type II cytoskeletal 2 oral OS=Mus musculus GN=Krt76 PE=1 SV=1
302	274	A2AJ76|HMCN2_MOUSE	HMCN2	61.51	0	0	0	0	0	0	0	0	0	0	0	0												1	1	0	0	0	0	0	0	0	0	0	0	0		547202	Hemicentin-2 OS=Mus musculus GN=Hmcn2 PE=1 SV=1
842	315	Q9JJU8|SH3L1_MOUSE	SH3L1	60.76	14	0	0	0	0	0	0	14	0	0	0	0							45400					1	1	0	0	0	0	0	0	1	0	0	0	0		12811	SH3 domain-binding glutamic acid-rich-like protein OS=Mus musculus GN=Sh3bgrl PE=1 SV=1
85	406	Q3KNY0|IGFN1_MOUSE	IGFN1	60.57	0	0	0	0	0	0	0	0	0	0	0	0												3	1	1	0	1	0	1	0	1	0	0	0	0		303657	Immunoglobulin-like and fibronectin type III domain-containing protein 1 OS=Mus musculus GN=Igfn1 PE=1 SV=3
962	369	P62082|RS7_MOUSE	RS7	58.46	11	0	0	0	0	0	0	0	0	0	0	0												1	1	0	0	0	0	0	0	0	0	0	0	0		22127	40S ribosomal protein S7 OS=Mus musculus GN=Rps7 PE=2 SV=1
963	367	P47955|RLA1_MOUSE	RLA1	58.33	14	0	0	0	0	0	0	0	0	0	0	0												1	1	0	0	0	0	0	0	0	0	0	0	0		11475	60S acidic ribosomal protein P1 OS=Mus musculus GN=Rplp1 PE=1 SV=1
290	261	P10605|CATB_MOUSE	CATB	57.92	9	0	5	0	3	0	0	0	3	3	0	0		0		1050000				1260000	964000			2	2	0	1	0	1	0	0	0	1	1	0	0	Deamidation (NQ)	37280	Cathepsin B OS=Mus musculus GN=Ctsb PE=1 SV=2
964	368	P41160|LEP_MOUSE	LEP	56.85	19	0	0	0	0	0	0	0	0	0	0	19											0	1	1	0	0	0	0	0	0	0	0	0	0	1		18709	Leptin OS=Mus musculus GN=Lep PE=1 SV=1
791	329	P31725|S10A9_MOUSE	S10A9	55.78	12	0	0	0	0	0	0	12	0	0	0	0							3780000					1	1	0	0	0	0	0	0	1	0	0	0	0		13049	Protein S100-A9 OS=Mus musculus GN=S100a9 PE=1 SV=3
843	319	P30412|PPIC_MOUSE	PPIC	55.76	6	6	0	0	0	0	0	0	0	0	0	0	4860000											1	1	1	0	0	0	0	0	0	0	0	0	0		22794	Peptidyl-prolyl cis-trans isomerase C OS=Mus musculus GN=Ppic PE=1 SV=1
382	290	Q62009|POSTN_MOUSE	POSTN	55.51	2	0	0	0	2	0	0	0	0	0	0	0				763000								1	1	0	0	0	1	0	0	0	0	0	0	0		93144	Periostin OS=Mus musculus GN=Postn PE=1 SV=2
478	265	O08997|ATOX1_MOUSE	ATOX1	55.22	38	0	0	0	0	0	26	0	0	0	0	0						0						2	2	0	0	0	0	0	1	0	0	0	0	0	Carbamidomethylation	7338	Copper transport protein ATOX1 OS=Mus musculus GN=Atox1 PE=1 SV=1
555	292	Q8BND5|QSOX1_MOUSE	QSOX1	54.79	2	0	0	0	0	0	0	0	0	2	0	0									716000			1	1	0	0	0	0	0	0	0	0	1	0	0		82785	Sulfhydryl oxidase 1 OS=Mus musculus GN=Qsox1 PE=1 SV=1
914	316	Q4KML4|ABRAL_MOUSE	ABRAL	54.65	16	0	0	0	0	0	0	0	0	0	0	0												1	1	0	0	0	0	0	0	0	0	0	0	0	Carbamidomethylation	9030	Costars family protein ABRACL OS=Mus musculus GN=Abracl PE=1 SV=1
915	344	Q9D3H2|OBP1A_MOUSE	OBP1A	54.29	9	0	0	9	0	0	0	0	0	0	0	0			259000									1	1	0	0	1	0	0	0	0	0	0	0	0		18469	Odorant-binding protein 1a OS=Mus musculus GN=Obp1a PE=1 SV=2
965	371	P61957|SUMO2_MOUSE	SUMO2	52.34	13	0	0	0	0	0	0	0	0	0	0	0												1	1	0	0	0	0	0	0	0	0	0	0	0		10871	Small ubiquitin-related modifier 2 OS=Mus musculus GN=Sumo2 PE=1 SV=1
965	372	Q9Z172|SUMO3_MOUSE	SUMO3	52.34	11	0	0	0	0	0	0	0	0	0	0	0												1	1	0	0	0	0	0	0	0	0	0	0	0		12430	Small ubiquitin-related modifier 3 OS=Mus musculus GN=Sumo3 PE=1 SV=1
679	323	Q6JHY2|SMGC_MOUSE	SMGC	51.83	4	0	0	0	0	0	0	4	0	0	0	0							62400					1	1	0	0	0	0	0	0	1	0	0	0	0		74383	Submandibular gland protein C OS=Mus musculus GN=Muc19 PE=1 SV=1
463	259	P97430|SLPI_MOUSE	SLPI	51.65	12	0	0	0	0	0	0	0	0	0	0	0												2	2	0	0	0	0	0	0	0	0	0	0	0	Carbamidomethylation	14308	Antileukoproteinase OS=Mus musculus GN=Slpi PE=1 SV=1
841	305	P49182|HEP2_MOUSE	HEP2	51.64	3	0	0	0	0	0	3	0	0	0	0	0						770000						1	1	0	0	0	0	0	1	0	0	0	0	0		54497	Heparin cofactor 2 OS=Mus musculus GN=Serpind1 PE=1 SV=1
700	303	P56376|ACYP1_MOUSE	ACYP1	51.16	14	0	0	14	0	0	0	0	0	0	0	0			352000									1	1	0	0	1	0	0	0	0	0	0	0	0		11241	Acylphosphatase-1 OS=Mus musculus GN=Acyp1 PE=1 SV=2
414	286	Q61781|K1C14_MOUSE	K1C14	50.88	6	0	0	0	0	0	0	0	0	4	0	0									1520000			2	1	0	0	0	0	0	0	0	0	1	0	0	Deamidation (NQ)	52867	Keratin type I cytoskeletal 14 OS=Mus musculus GN=Krt14 PE=1 SV=2
443	347	O88569|ROA2_MOUSE	ROA2	50.47	6	0	0	0	0	0	0	0	0	0	0	0												1	1	0	0	0	0	0	0	0	0	0	0	0		37403	Heterogeneous nuclear ribonucleoproteins A2/B1 OS=Mus musculus GN=Hnrnpa2b1 PE=1 SV=2
364	276	Q8VED5|K2C79_MOUSE	K2C79	50.23	2	0	0	0	0	0	0	0	0	0	0	0												1	1	0	0	0	0	0	0	0	0	0	0	0		57552	Keratin type II cytoskeletal 79 OS=Mus musculus GN=Krt79 PE=1 SV=2
966	342	P63158|HMGB1_MOUSE	HMGB1	48.98	7	7	0	0	0	0	0	0	0	0	0	0	41800											1	1	1	0	0	0	0	0	0	0	0	0	0		24894	High mobility group protein B1 OS=Mus musculus GN=Hmgb1 PE=1 SV=2
738	321	P62267|RS23_MOUSE	RS23	48.83	8	0	0	0	0	0	0	0	0	0	0	0												1	1	0	0	0	0	0	0	0	0	0	0	0		15808	40S ribosomal protein S23 OS=Mus musculus GN=Rps23 PE=1 SV=3
479	373	P62862|RS30_MOUSE	RS30	48.49	17	17	0	0	0	0	0	17	0	0	0	0	495000						717000					1	1	1	0	0	0	0	0	1	0	0	0	0		6648	40S ribosomal protein S30 OS=Mus musculus GN=Fau PE=1 SV=1
507	278	Q3TTY5|K22E_MOUSE	K22E	46.58	2	0	0	0	0	0	0	0	0	0	0	0												1	1	0	0	0	0	0	0	0	0	0	0	0		70923	Keratin type II cytoskeletal 2 epidermal OS=Mus musculus GN=Krt2 PE=1 SV=1
737	350	O35728|CP4AE_MOUSE	CP4AE	45.67	3	0	0	0	0	0	0	3	0	0	0	0							0					1	1	0	0	0	0	0	0	1	0	0	0	0		58720	Cytochrome P450 4A14 OS=Mus musculus GN=Cyp4a14 PE=1 SV=1
415	396	Q9JJ59|ABCB9_MOUSE	ABCB9	45.02	3	0	0	0	0	0	0	2	0	1	0	0							1470000					2	1	0	0	0	0	0	0	1	0	1	0	0		83963	ATP-binding cassette sub-family B member 9 OS=Mus musculus GN=Abcb9 PE=2 SV=1
967	374	P01592|IGJ_MOUSE	IGJ	44.5	9	0	0	0	0	0	0	0	0	0	9	0										115000		1	1	0	0	0	0	0	0	0	0	0	1	0		18014	Immunoglobulin J chain OS=Mus musculus GN=Jchain PE=1 SV=4
917	341	P15947|KLK1_MOUSE	KLK1	43.61	5	0	0	0	0	0	0	0	0	0	0	0												1	1	0	0	0	0	0	0	0	0	0	0	0		28775	Kallikrein-1 OS=Mus musculus GN=Klk1 PE=1 SV=3
917	328	P00757|K1KB4_MOUSE	K1KB4	43.61	5	0	0	0	0	0	0	0	0	0	0	0												1	1	0	0	0	0	0	0	0	0	0	0	0		28548	Kallikrein 1-related peptidase-like b4 OS=Mus musculus GN=Klk1b4 PE=1 SV=1
917	8979	P04071|K1B16_MOUSE	K1B16	43.61	5	0	0	0	0	0	0	0	0	0	0	0												1	1	0	0	0	0	0	0	0	0	0	0	0		28722	Kallikrein 1-related peptidase b16 OS=Mus musculus GN=Klk1b16 PE=1 SV=2
917	376	P15945|K1KB5_MOUSE	K1KB5	43.61	5	0	0	0	0	0	0	0	0	0	0	0												1	1	0	0	0	0	0	0	0	0	0	0	0		28748	Kallikrein 1-related peptidase b5 OS=Mus musculus GN=Klk1b5 PE=2 SV=1
916	370	Q07968|F13B_MOUSE	F13B	42.64	1	0	0	0	0	0	0	0	0	0	0	0												1	1	0	0	0	0	0	0	0	0	0	0	0		76195	Coagulation factor XIII B chain OS=Mus musculus GN=F13b PE=1 SV=2
466	384	Q61704|ITIH3_MOUSE	ITIH3	41.09	1	0	1	0	0	0	0	0	0	0	0	1		519000									697000	1	1	0	1	0	0	0	0	0	0	0	0	1		99358	Inter-alpha-trypsin inhibitor heavy chain H3 OS=Mus musculus GN=Itih3 PE=1 SV=3
969	387	Q9Z0J0|NPC2_MOUSE	NPC2	39.25	11	0	0	11	0	0	0	0	0	0	0	0			128000									1	1	0	0	1	0	0	0	0	0	0	0	0	Carbamidomethylation	16442	Epididymal secretory protein E1 OS=Mus musculus GN=Npc2 PE=1 SV=1
207	8987	Q7TQA3|RDHE2_MOUSE	RDHE2	38.82	5	0	0	0	0	0	0	0	0	0	0	0												2	1	0	0	0	0	0	0	0	0	0	0	0	Carbamidomethylation	34193	Epidermal retinol dehydrogenase 2 OS=Mus musculus GN=Sdr16c5 PE=2 SV=1
124	392	Q8CIM1|LRC45_MOUSE	LRC45	38.81	1	0	0	0	0	0	0	0	0	0	0	0												1	1	0	0	0	0	0	0	0	0	0	0	0		76384	Leucine-rich repeat-containing protein 45 OS=Mus musculus GN=Lrrc45 PE=2 SV=2
430	413	P15508|SPTB1_MOUSE	SPTB1	37.55	2	0	0	2	0	0	0	2	0	0	0	0			4240				23300					1	1	0	0	1	0	0	0	1	0	0	0	0	Deamidation (NQ)	245248	Spectrin beta chain erythrocytic OS=Mus musculus GN=Sptb PE=1 SV=4
970	8982	Q9Z2U1|PSA5_MOUSE	PSA5	36.7	8	0	0	8	0	0	0	0	0	0	0	0			289000									1	1	0	0	1	0	0	0	0	0	0	0	0		26411	Proteasome subunit alpha type-5 OS=Mus musculus GN=Psma5 PE=1 SV=1
968	391	P45700|MA1A1_MOUSE	MA1A1	36.7	4	0	0	0	0	0	0	0	0	0	0	4											1860000	1	1	0	0	0	0	0	0	0	0	0	0	1		73276	Mannosyl-oligosaccharide 1 2-alpha-mannosidase IA OS=Mus musculus GN=Man1a1 PE=1 SV=1
973	8984	O89086|RBM3_MOUSE	RBM3	35.1	21	0	0	21	0	0	0	0	0	0	0	0			0									1	1	0	0	1	0	0	0	0	0	0	0	0		16605	RNA-binding protein 3 OS=Mus musculus GN=Rbm3 PE=1 SV=1
971	393	O35215|DOPD_MOUSE	DOPD	35.08	13	0	0	0	0	0	0	0	13	0	0	0								988000				1	1	0	0	0	0	0	0	0	1	0	0	0	Carbamidomethylation	13077	D-dopachrome decarboxylase OS=Mus musculus GN=Ddt PE=1 SV=3
233	599	Q6ZWQ0|SYNE2_MOUSE	SYNE2	34.76	0	0	0	0	0	0	0	0	0	0	0	0							7090000					3	1	2	0	0	0	0	0	1	0	0	0	0	Oxidation (M)	782738	Nesprin-2 OS=Mus musculus GN=Syne2 PE=1 SV=2
98	432	P12815|PDCD6_MOUSE	PDCD6	34.2	6	6	6	6	6	6	6	6	6	6	6	6	3810000	13200000	1350000	6370000	2310000	12600000	10600000	9940000	24200000	31400000	5880000	1	1	1	3	1	1	1	2	2	2	3	3	1		21867	Programmed cell death protein 6 OS=Mus musculus GN=Pdcd6 PE=1 SV=2
467	420	Q5U405|TMPSD_MOUSE	TMPSD	33.93	1	0	0	0	0	0	0	0	0	0	0	0												1	1	0	0	0	0	0	0	0	0	0	0	0		59806	Transmembrane protease serine 13 OS=Mus musculus GN=Tmprss13 PE=2 SV=2
239	398	Q7TSY8|SGO2_MOUSE	SGO2	33.75	1	0	1	0	1	0	0	0	0	0	0	1		2770000		2670000							2190000	1	1	0	1	0	1	0	0	0	0	0	0	1		130277	Shugoshin 2 OS=Mus musculus GN=Sgo2 PE=1 SV=1
243	720	Q5XF90|AT134_MOUSE	AT134	33.4	1	0	0	0	0	0	0	1	0	0	0	1							26600000				1850000	2	1	0	1	0	0	0	0	1	0	0	0	1	Deamidation (NQ)	132804	Probable cation-transporting ATPase 13A4 OS=Mus musculus GN=Atp13a4 PE=2 SV=1
919	410	P01629|KV2A4_MOUSE	KV2A4	32.95	23	0	0	23	0	0	0	0	0	0	0	0			1980000									1	1	0	0	1	0	0	0	0	0	0	0	0	Carbamidomethylation; Deamidation (NQ)	12221	Ig kappa chain V-II region 2S1.3 OS=Mus musculus PE=1 SV=1
418	942	Q99246|CAC1D_MOUSE	CAC1D	32.15	1	1	0	0	0	0	0	0	0	0	0	0	0											1	1	1	0	0	0	0	0	0	0	0	0	0	Deamidation (NQ)	247059	Voltage-dependent L-type calcium channel subunit alpha-1D OS=Mus musculus GN=Cacna1d PE=1 SV=3
972	402	O54724|CAVN1_MOUSE	CAVN1	31.6	3	0	0	0	0	0	0	0	0	0	0	0												1	1	0	0	0	0	0	0	0	0	0	0	0		43954	Caveolae-associated protein 1 OS=Mus musculus GN=Cavin1 PE=1 SV=1
701	419	O70318|E41L2_MOUSE	E41L2	31.46	3	0	0	0	0	0	0	3	0	0	0	0							28700					1	1	0	0	0	0	0	0	1	0	0	0	0		109940	Band 4.1-like protein 2 OS=Mus musculus GN=Epb41l2 PE=1 SV=2
356	481	A2ARZ3|FSIP2_MOUSE	FSIP2	31.21	0	0	0	0	0	0	0	0	0	0	0	0												1	1	0	0	0	0	0	0	0	0	0	0	0		784873	Fibrous sheath-interacting protein 2 OS=Mus musculus GN=Fsip2 PE=1 SV=3
155	652	Q80TE7|LRRC7_MOUSE	LRRC7	30.03	1	1	1	0	0	1	1	0	0	0	1	1	120000000	279000000			65300000	257000000				490000000	141000000	1	1	1	1	0	0	1	1	0	0	0	1	1	Carbamidomethylation; Oxidation (M); Deamidation (NQ)	166900	Leucine-rich repeat-containing protein 7 OS=Mus musculus GN=Lrrc7 PE=1 SV=2
431	499	Q9R0N5|SYT5_MOUSE	SYT5	29.25	2	2	0	2	0	0	0	0	0	0	0	0	652000		636000									1	1	1	0	1	0	0	0	0	0	0	0	0		43130	Synaptotagmin-5 OS=Mus musculus GN=Syt5 PE=1 SV=1
431	504	O35468|WNT9B_MOUSE	WNT9B	29.25	2	2	0	2	0	0	0	0	0	0	0	0	652000		636000									1	1	1	0	1	0	0	0	0	0	0	0	0		38982	Protein Wnt-9b OS=Mus musculus GN=Wnt9b PE=2 SV=2
431	505	Q9Z100|CPXM1_MOUSE	CPXM1	29.25	1	1	0	1	0	0	0	0	0	0	0	0	652000		636000									1	1	1	0	1	0	0	0	0	0	0	0	0		80907	Probable carboxypeptidase X1 OS=Mus musculus GN=Cpxm1 PE=2 SV=2
197	9069	Q6GYP7|RGPA1_MOUSE	RGPA1	28.91	1	0	0	0	0	0	0	0	0	0	1	0	3510000					715000	3070000	343000		1490000		2	1	1	0	0	0	0	1	1	1	0	2	0	Deamidation (NQ)	229387	Ral GTPase-activating protein subunit alpha-1 OS=Mus musculus GN=Ralgapa1 PE=1 SV=1
432	569	Q7SIG6|ASAP2_MOUSE	ASAP2	28.89	1	0	0	0	0	0	0	0	0	0	0	0												1	1	0	0	0	0	0	0	0	0	0	0	0		106805	Arf-GAP with SH3 domain ANK repeat and PH domain-containing protein 2 OS=Mus musculus GN=Asap2 PE=1 SV=3
289	520	Q9R1P4|PSA1_MOUSE	PSA1	28.25	8	0	0	8	0	0	0	8	0	0	0	8			55300				27200				18800	1	1	0	0	1	0	0	0	1	0	0	0	1		29547	Proteasome subunit alpha type-1 OS=Mus musculus GN=Psma1 PE=1 SV=1
480	444	Q60823|AKT2_MOUSE	AKT2	27.82	2	0	0	0	0	2	0	0	0	0	0	0					20900000							1	1	0	0	0	0	2	0	0	0	0	0	0		55742	RAC-beta serine/threonine-protein kinase OS=Mus musculus GN=Akt2 PE=1 SV=1
389	1320	P27656|LIPC_MOUSE	LIPC	27.39	3	3	0	0	0	0	0	0	0	0	0	0	16100000											1	1	1	0	0	0	0	0	0	0	0	0	0	Carbamidomethylation; Deamidation (NQ)	57389	Hepatic triacylglycerol lipase OS=Mus musculus GN=Lipc PE=2 SV=2
419	863	Q60575|KIF1B_MOUSE	KIF1B	27	1	0	0	0	0	0	0	0	0	0	0	0												1	1	0	0	0	0	0	0	0	0	0	0	0	Carbamidomethylation; Oxidation (M); Deamidation (NQ)	204079	Kinesin-like protein KIF1B OS=Mus musculus GN=Kif1b PE=1 SV=2
370	726	Q9JLC8|SACS_MOUSE	SACS	26.66	0	0	0	0	0	0	0	0	0	0	0	0												1	1	0	0	0	0	0	0	0	0	0	0	0		520690	Sacsin OS=Mus musculus GN=Sacs PE=1 SV=2
792	414	Q8VCK7|SYCN_MOUSE	SYCN	26.52	7	0	0	0	0	0	0	0	0	0	0	0												1	1	0	0	0	0	0	0	0	0	0	0	0	Carbamidomethylation	14595	Syncollin OS=Mus musculus GN=Sycn PE=1 SV=3
702	426	Q9DAN9|CQ105_MOUSE	CQ105	26.14	4	0	0	0	0	0	0	0	0	0	0	0												1	1	0	0	0	0	0	0	0	0	0	0	0		19775	Uncharacterized protein C17orf105 homolog OS=Mus musculus PE=2 SV=1
702	437	Q62448|IF4G2_MOUSE	IF4G2	26.14	1	0	0	0	0	0	0	0	0	0	0	0												1	1	0	0	0	0	0	0	0	0	0	0	0		102105	Eukaryotic translation initiation factor 4 gamma 2 OS=Mus musculus GN=Eif4g2 PE=1 SV=2
397	9413	Q8R3N1|NOP14_MOUSE	NOP14	26.07	1	0	0	1	0	0	0	0	0	0	0	0			0									1	1	0	0	1	0	0	0	0	0	0	0	0		98769	Nucleolar protein 14 OS=Mus musculus GN=Nop14 PE=1 SV=2
347	619	Q70FJ1|AKAP9_MOUSE	AKAP9	26.02	0	0	0	0	0	0	0	0	0	0	0	0							240000					1	1	0	0	0	0	0	0	1	0	0	0	0		436231	A-kinase anchor protein 9 OS=Mus musculus GN=Akap9 PE=1 SV=2
280	494	P97350|PKP1_MOUSE	PKP1	25.94	2	2	0	2	0	0	0	0	0	0	0	0	0		1540000									1	1	1	0	1	0	0	0	0	0	0	0	0	Carbamidomethylation; Deamidation (NQ)	80896	Plakophilin-1 OS=Mus musculus GN=Pkp1 PE=1 SV=1
164	584	Q8BGS3|ZKSC1_MOUSE	ZKSC1	25.53	3	3	0	3	0	0	0	3	3	0	0	0	16700000		32000000				9550000	0				1	1	2	0	1	0	0	0	1	1	0	0	0	Oxidation (M); Deamidation (NQ)	63439	Zinc finger protein with KRAB and SCAN domains 1 OS=Mus musculus GN=Zkscan1 PE=2 SV=1
976	557	Q62426|CYTB_MOUSE	CYTB	25.48	11	0	0	11	0	0	0	0	0	0	0	0			1330000									1	1	0	0	1	0	0	0	0	0	0	0	0		11046	Cystatin-B OS=Mus musculus GN=Cstb PE=1 SV=1
257	466	C8YR32|LOXH1_MOUSE	LOXH1	25.38	1	0	1	0	0	0	1	0	0	1	1	0		713000				591000			1280000	1060000		1	1	0	1	0	0	0	1	0	0	1	1	0		235756	Lipoxygenase homology domain-containing protein 1 OS=Mus musculus GN=Loxhd1 PE=2 SV=1
376	472	P02469|LAMB1_MOUSE	LAMB1	25.12	1	0	0	0	0	0	0	0	0	0	1	0										12400000		1	1	0	0	0	0	0	0	0	0	0	1	0	Deamidation (NQ)	197089	Laminin subunit beta-1 OS=Mus musculus GN=Lamb1 PE=1 SV=3
221	421	Q8BGN3|ENPP6_MOUSE	ENPP6	24.97	4	0	0	0	0	0	4	0	4	0	0	4						860000		1190000			811000	1	1	0	0	0	0	0	1	0	1	0	0	1	Deamidation (NQ)	50618	Ectonucleotide pyrophosphatase/phosphodiesterase family member 6 OS=Mus musculus GN=Enpp6 PE=1 SV=1
326	587	Q8K3H5|MYO3A_MOUSE	MYO3A	24.76	1	0	0	0	0	1	0	0	1	0	0	1					1600000			1510000			1430000	1	1	0	0	0	0	1	0	0	1	0	0	1		184729	Myosin-IIIa OS=Mus musculus GN=Myo3a PE=1 SV=1
793	423	Q75NR7|RECQ4_MOUSE	RECQ4	24.17	1	0	0	0	0	0	0	0	0	0	0	0												1	1	0	0	0	0	0	0	0	0	0	0	0	Deamidation (NQ)	135123	ATP-dependent DNA helicase Q4 OS=Mus musculus GN=Recql4 PE=2 SV=2
974	585	Q91WS4|BHMT2_MOUSE	BHMT2	24.06	2	0	0	0	0	0	0	0	0	0	0	2											553000	1	1	0	0	0	0	0	0	0	0	0	0	1		39872	S-methylmethionine--homocysteine S-methyltransferase BHMT2 OS=Mus musculus GN=Bhmt2 PE=1 SV=2
285	1238	O70468|MYPC3_MOUSE	MYPC3	23.9	1	1	0	0	0	0	0	1	0	0	0	0	2970000						3480000					1	1	2	0	0	0	0	0	2	0	0	0	0	Deamidation (NQ)	140632	Myosin-binding protein C cardiac-type OS=Mus musculus GN=Mybpc3 PE=1 SV=1
488	2972	Q9EPW0|INP4A_MOUSE	INP4A	23.4	1	0	0	0	0	0	0	0	0	0	1	0										910000		1	1	0	0	0	0	0	0	0	0	0	1	0		105540	Type I inositol 3 4-bisphosphate 4-phosphatase OS=Mus musculus GN=Inpp4a PE=1 SV=1
488	9040	Q9QX29|TRPC5_MOUSE	TRPC5	23.4	1	0	0	0	0	0	0	0	0	0	1	0										910000		1	1	0	0	0	0	0	0	0	0	0	1	0		111458	Short transient receptor potential channel 5 OS=Mus musculus GN=Trpc5 PE=1 SV=2
977	530	P13366|GRAG_MOUSE	GRAG	23.36	4	0	0	0	0	4	0	0	0	0	0	0					782000							1	1	0	0	0	0	1	0	0	0	0	0	0	Deamidation (NQ)	27381	Granzyme G OS=Mus musculus GN=Gzmg PE=1 SV=1
374	1516	P52840|ST1A1_MOUSE	ST1A1	22.91	4	4	0	0	0	0	0	0	0	0	0	0	18400000											1	1	1	0	0	0	0	0	0	0	0	0	0	Carbamidomethylation	33974	Sulfotransferase 1A1 OS=Mus musculus GN=Sult1a1 PE=1 SV=1
277	531	E9Q555|RN213_MOUSE	RN213	22.86	0	0	0	0	0	0	0	0	0	0	0	0						1610000		1410000		990000	620000	1	1	0	0	0	0	0	1	0	1	0	1	1		584791	E3 ubiquitin-protein ligase RNF213 OS=Mus musculus GN=Rnf213 PE=1 SV=2
252	562	Q6P5D8|SMHD1_MOUSE	SMHD1	22.33	1	0	1	0	0	0	1	0	1	0	1	0		893000				1210000		1000000		1610000		1	1	0	1	0	0	0	1	0	1	0	1	0	Oxidation (M); Deamidation (NQ)	225646	Structural maintenance of chromosomes flexible hinge domain-containing protein 1 OS=Mus musculus GN=Smchd1 PE=1 SV=2
255	687	Q8C129|LCAP_MOUSE	LCAP	22.22	2	0	2	0	2	0	0	0	0	0	0	0		17700000		10800000								1	1	0	1	0	1	0	0	0	0	0	0	0	Oxidation (M); Deamidation (NQ)	117304	Leucyl-cystinyl aminopeptidase OS=Mus musculus GN=Lnpep PE=1 SV=1
571	518	Q8BJ34|MARF1_MOUSE	MARF1	22.15	0	0	0	0	0	0	0	0	0	0	0	0												1	1	0	0	0	0	0	0	0	0	0	0	0		192062	Meiosis regulator and mRNA stability factor 1 OS=Mus musculus GN=Marf1 PE=1 SV=3
975	490	P29594|CASP2_MOUSE	CASP2	21.97	2	0	0	0	0	0	0	0	0	0	0	0												1	1	0	0	0	0	0	0	0	0	0	0	0		50661	Caspase-2 OS=Mus musculus GN=Casp2 PE=1 SV=5
388	772	E1U8D0|SOGA1_MOUSE	SOGA1	21.66	1	0	0	1	0	0	0	1	0	0	0	0			1260000				622000					1	1	0	0	1	0	0	0	1	0	0	0	0	Deamidation (NQ)	159186	Protein SOGA1 OS=Mus musculus GN=Soga1 PE=1 SV=3
481	9261	P35487|ODPAT_MOUSE	ODPAT	21.59	3	0	0	0	3	0	0	0	0	0	0	0				1750000								1	1	0	0	0	1	0	0	0	0	0	0	0		43413	Pyruvate dehydrogenase E1 component subunit alpha testis-specific form mitochondrial OS=Mus musculus GN=Pdha2 PE=1 SV=1
483	1613	P36371|TAP2_MOUSE	TAP2	21.54	2	0	0	0	0	2	0	0	2	0	0	0					150000			1330000				1	1	0	0	0	0	1	0	0	1	0	0	0		77445	Antigen peptide transporter 2 OS=Mus musculus GN=Tap2 PE=1 SV=1
343	608	P24270|CATA_MOUSE	CATA	21.53	3	0	3	0	0	0	0	3	0	0	0	0		149000					103000					1	1	0	1	0	0	0	0	1	0	0	0	0		59795	Catalase OS=Mus musculus GN=Cat PE=1 SV=4
949	961	Q8R2Y0|ABHD6_MOUSE	ABHD6	21.51	3	0	0	3	0	0	0	0	0	0	0	0			1420000									1	1	0	0	1	0	0	0	0	0	0	0	0		38205	Monoacylglycerol lipase ABHD6 OS=Mus musculus GN=Abhd6 PE=1 SV=1
469	1231	Q9Z0N2|IF2H_MOUSE	IF2H	21.48	2	2	0	0	0	0	0	0	0	0	0	0	994000											1	1	1	0	0	0	0	0	0	0	0	0	0		51131	Eukaryotic translation initiation factor 2 subunit 3 Y-linked OS=Mus musculus GN=Eif2s3y PE=1 SV=2
469	1232	Q9Z0N1|IF2G_MOUSE	IF2G	21.48	2	2	0	0	0	0	0	0	0	0	0	0	994000											1	1	1	0	0	0	0	0	0	0	0	0	0		51066	Eukaryotic translation initiation factor 2 subunit 3 X-linked OS=Mus musculus GN=Eif2s3x PE=1 SV=2
496	698	P48678|LMNA_MOUSE	LMNA	21.36	2	0	0	0	2	0	0	0	0	0	0	0				592000								1	1	0	0	0	1	0	0	0	0	0	0	0	Carbamidomethylation; Deamidation (NQ)	74238	Prelamin-A/C OS=Mus musculus GN=Lmna PE=1 SV=2
937	4184	Q7TMQ7|WDR91_MOUSE	WDR91	21.23	2	2	0	0	0	0	0	0	0	0	0	0	26700000											1	1	1	0	0	0	0	0	0	0	0	0	0	Deamidation (NQ)	83421	WD repeat-containing protein 91 OS=Mus musculus GN=Wdr91 PE=1 SV=1
248	9312	Q9JLC4|SORC1_MOUSE	SORC1	21.22	1	0	0	0	1	0	0	0	0	1	0	0				328000					24300000			1	1	0	0	0	1	0	0	0	0	1	0	0		129631	VPS10 domain-containing receptor SorCS1 OS=Mus musculus GN=Sorcs1 PE=1 SV=1
742	916	Q3UHC2|LRRK1_MOUSE	LRRK1	21.12	1	0	0	0	0	0	0	1	0	0	0	0							1980000					1	1	0	0	0	0	0	0	1	0	0	0	0	Deamidation (NQ)	225468	Leucine-rich repeat serine/threonine-protein kinase 1 OS=Mus musculus GN=Lrrk1 PE=1 SV=1
327	683	Q8BGC1|CE022_MOUSE	CE022	20.98	2	0	2	0	0	0	2	0	0	0	2	0		4010000				1150000				1480000		1	1	0	1	0	0	0	1	0	0	0	1	0		49430	UPF0489 protein C5orf22 homolog OS=Mus musculus PE=1 SV=1
420	823	Q3UUF8|AN34B_MOUSE	AN34B	20.8	2	0	0	0	0	0	0	0	0	0	0	0												1	1	0	0	0	0	0	0	0	0	0	0	0		55417	Ankyrin repeat domain-containing protein 34B OS=Mus musculus GN=Ankrd34b PE=1 SV=1
785	1208	Q9R069|BCAM_MOUSE	BCAM	20.78	2	0	0	0	0	0	0	0	0	0	0	2											860000	1	1	0	0	0	0	0	0	0	0	0	0	1		67670	Basal cell adhesion molecule OS=Mus musculus GN=Bcam PE=1 SV=1
925	870	P61514|RL37A_MOUSE	RL37A	20.77	9	0	0	0	0	0	0	0	0	0	0	0												1	1	0	0	0	0	0	0	0	0	0	0	0	Carbamidomethylation	10275	60S ribosomal protein L37a OS=Mus musculus GN=Rpl37a PE=1 SV=2
187	537	Q64331|MYO6_MOUSE	MYO6	20.73	1	0	1	1	1	1	1	1	0	1	1	1		23900000	31300000	15200000	22400000	16100000	25500000		6970000	2510000	13200000	1	1	0	1	1	1	1	1	1	0	1	1	1		146409	Unconventional myosin-VI OS=Mus musculus GN=Myo6 PE=1 SV=1
332	595	Q8BYY9|SPA3B_MOUSE	SPA3B	20.71	3	0	0	0	3	0	0	0	0	0	0	3				2380000							4860000	1	1	0	0	0	1	0	0	0	0	0	0	1	Deamidation (NQ)	47415	Serine protease inhibitor A3B OS=Mus musculus GN=Serpina3b PE=2 SV=1
328	1078	Q6PE13|PRRT3_MOUSE	PRRT3	20.46	1	0	0	0	0	0	0	0	0	0	0	0												1	1	0	0	0	0	0	0	0	0	0	0	0	Deamidation (NQ)	101224	Proline-rich transmembrane protein 3 OS=Mus musculus GN=Prrt3 PE=1 SV=1
880	759	Q9QY66|ZNHI2_MOUSE	ZNHI2	20.32	3	0	3	0	0	0	0	0	0	0	0	0		30600										1	1	0	1	0	0	0	0	0	0	0	0	0	Oxidation (M)	42897	Zinc finger HIT domain-containing protein 2 OS=Mus musculus GN=Znhit2 PE=2 SV=2
501	868	Q9QYX7|PCLO_MOUSE	PCLO	20.25	1	1	0	0	0	0	0	0	0	0	0	0	493000											1	1	1	0	0	0	0	0	0	0	0	0	0		550842	Protein piccolo OS=Mus musculus GN=Pclo PE=1 SV=4
157	657	Q6P1G0|HEAT6_MOUSE	HEAT6	20.21	1	1	0	1	0	0	0	1	0	0	0	0	30000000		16900000				24200000					1	1	1	0	2	0	0	0	2	0	0	0	0	Carbamidomethylation	128922	HEAT repeat-containing protein 6 OS=Mus musculus GN=Heatr6 PE=1 SV=1
590	527	A3KGS3|RGPA2_MOUSE	RGPA2	20.21	1	0	0	0	0	0	0	0	0	0	1	0										198000		1	1	0	0	0	0	0	0	0	0	0	1	0	Deamidation (NQ)	210287	Ral GTPase-activating protein subunit alpha-2 OS=Mus musculus GN=Ralgapa2 PE=1 SV=2
978	2115	P70266|F261_MOUSE	F261	20.12	1	0	0	0	0	0	0	0	0	0	0	0												1	1	0	0	0	0	0	0	0	0	0	0	0	Deamidation (NQ)	54850	6-phosphofructo-2-kinase/fructose-2 6-bisphosphatase 1 OS=Mus musculus GN=Pfkfb1 PE=1 SV=2
926	2041	Q5VCS6|TDRD5_MOUSE	TDRD5	20.1	1	1	0	0	0	0	0	0	0	0	0	0	582000											1	1	1	0	0	0	0	0	0	0	0	0	0	Deamidation (NQ)	116016	Tudor domain-containing protein 5 OS=Mus musculus GN=Tdrd5 PE=1 SV=3
924	1098	Q6A037|N4BP1_MOUSE	N4BP1	20.07	1	0	0	0	0	0	0	0	0	0	0	0												1	1	0	0	0	0	0	0	0	0	0	0	0		99147	NEDD4-binding protein 1 OS=Mus musculus GN=N4bp1 PE=1 SV=2

## Sheet: 210122_Pregnant mouse plasma si
Accession	ID	Description	Gene	4296	658	4293	780	1220	741	4292	1253	1240	823	1216	p-value	q-value	Difference
Q9DD06	RARR2_MOUSE	Retinoic acid receptor responder protein 2	RARRES2	-10.0422	-1.1488	-8.51065	0.790772	-0.828793	-0.296899	-11.2406	-0.390245	0.356144	-0.703689	-0.21927	7.34862	0	9.62607
P16882	GHR_MOUSE	Growth hormone receptor	GHR	-11.131	-2.77596	-10.3725	-1.25498	-3.13289	-1.64386	-11.7375	-1.70369	-2.152	-3.44851	-1.8997	7.45064	0	8.82891
Q07456	AMBP_MOUSE	Protein AMBP	AMBP	-10.1413	-5.553	-12.0048	-2.29336	-4.25981	-3.94564	-12.3171	-4.30187	-3.9885	-3.46275	-3.39745	5.89743	0	7.58743
P29788	VTNC_MOUSE	Vitronectin	VTN	-10.791	-4.11029	-8.3013	-2.47393	-3.32193	-1.80591	-10.5539	-3.04692	-4.02797	-2.64386	-3.25154	5.6731	0	6.79676
Q06770	CBG_MOUSE	Corticosteroid-binding globulin	SERPINA6	-6.64386	1.20163	-4.71028	1.852	0.275007	1.7866	-3.32193	2.04614	2.83996	1.51096	1.07724	5.16664	0	6.46572
Q9DBB9	CPN2_MOUSE	Carboxypeptidase N subunit 2	CPN2	-8.82816	-3.03505	-9.45989	-3.66018	-4.77992	-2.44222	-9.89902	-3.30757	-3.27928	-3.18442	-2.71786	6.52594	0	6.09488
A6X935	ITIH4_MOUSE	Inter alpha-trypsin inhibitor heavy chain 4	ITIH4	-3.64386	0.31034	-3.2109	2.91456	2.04963	2.10098	-3.84892	2.08406	2.15381	1.26903	2.0036	5.97741	0	5.42864
P00687	AMY1_MOUSE	Alpha-amylase 1	AMY1	-9.93584	-5.33934	-9.06275	-4.06613	-4.9885	-4.06854	-10.004	-4.32482	-3.91921	-6.00231	-5.01625	5.61478	0	4.9519
Q61247	A2AP_MOUSE	Alpha-2-antiplasmin	SERPINF2	-9.63792	-2.35107	-6.75633	-0.541618	-2.60823	-1.70369	-6.33352	-2.14561	-0.75877	-1.37333	-0.85726	4.71969	0.000363636	6.03348
Q9CQ58	PR8A9_MOUSE	Prolactin-8A9	PRL8A9	-8.17299	-4.35402	-10.8251	-4.92139	-4.71028	-4.74855	-9.19683	-5.38082	-5.27648	-6.4933	-5.54625	4.31958	0.000941176	4.21941
P07758	A1AT1_MOUSE	Alpha-1-antitrypsin 1-1	SERPINA1A	-8.81693	-4.27928	-9.35011	-4.26257	-5.32193	-2.9105	-10.8409	-2.76611	-1.12973	-2.2723	-3.85517	4.34637	0.001	6.31961
Q61129	CFAI_MOUSE	Complement factor I	CFI	-10.9116	-4.49005	-11.5755	-5.2709	-7.06082	-4.24332	-9.50476	-5.1078	-3.12029	-3.42818	-3.76611	4.38323	0.00106667	6.10303
P01029	CO4B_MOUSE	Complement C4-B	C4B	-8.32074	-5.54625	-8.01718	-2.49005	-4.23514	-4.28209	-9.43972	-3.95904	-3.59946	-2.80591	-3.36142	4.54573	0.00114286	4.80763
P12399	CTL2A_MOUSE	Protein CTLA-2-alpha	CTLA2A	-9.29232	-4.33643	-8.58173	-3.62593	-4.46753	-3.29336	-7.9092	-3	-3.74082	-5.02562	-5.51293	4.63184	0.00133333	4.46909
Q00898	A1AT5_MOUSE	Alpha-1-antitrypsin 1-5	SERPINA1E	-6.64386	-1.30757	-12.6643	-3.38534	-4.553	-1.75147	-11.8081	-1.37707	-0.442222	-1.40354	-3.69713	3.70643	0.00273684	8.13243
P01027	CO3_MOUSE	Complement C3	C3	-2.12029	0.443607	-1.32916	2.61117	0.739848	0.933573	-2.13289	0.678072	1.58015	1.97453	2.47768	3.80905	0.00288889	3.29061
P08226	APOE_MOUSE	Apolipoprotein E	APOE	-4.05889	-1.0145	-4.93898	0.356144	-0.937878	-0.564905	-3.56832	-0.753896	1.09085	-2.59074	0.163499	3.27322	0.005	3.65731
P04186	CFAB_MOUSE	Complement factor B	CFB	-10.1018	-2.8997	-8.83485	-4.49005	-4.53617	-2.17788	-6.55979	-3.50471	-1.13606	-2.40354	-4.99309	3.30142	0.00521739	5.23116
P21614	VTDB_MOUSE	Vitamin D-binding protein	GC	0.678072	2.90304	0.85599	3.14731	2.10098	3.09761	1.90304	3.32193	3.926	3.0993	2.34767	2.90987	0.00593103	1.84728
Q9R014	CATJ_MOUSE	Cathepsin J	CTSJ	-9.28656	-6.81036	-10.2148	-6.64386	-8.59283	-7.64674	-10.1642	-6.61529	-5.58727	-6.41735	-7.64097	3.13641	0.00608	2.89418
Q19LI2	A1BG_MOUSE	Alpha-1B-glycoprotein	A1BG	-10.3834	-1.9885	-9.6534	-4.90401	-7.35225	-4.49981	-8.22594	-2.7084	-0.0938791	-2.80591	-3.83444	2.76264	0.00653333	5.89752
P46412	GPX3_MOUSE	Glutathione peroxidase 3	GPX3	-4.64386	-4.52949	-4.99769	-2.38836	-2.93236	-2.80591	-5.18442	-2.88897	-2.63487	-3.84063	-2.53116	2.62489	0.00735484	1.87302
Q8K1I3	SPP24_MOUSE	Secreted phosphoprotein 24	SPP2	-6.64386	-4.12281	-7.81198	-5.09789	-5.45482	-3.9105	-5.53282	-3.57863	-2.75633	-3.59423	-4.58035	2.47621	0.00982857	2.52594
P47879	IBP4_MOUSE	Insulin-like growth factor-binding protein 4	IGFBP4	-8.51089	-7.72394	-9.70275	-5.00231	-7.08216	-7.34051	-8.8954	-7.2045	-7.57622	-6.58727	-6.38082	2.43067	0.0102703	2.17413
Q02596	GLCM1_MOUSE	Glycosylation-dependent cell adhesion molecule 1	GLYCAM1	-10.8846	-7.31272	-11.429	-6.22162	-8.59841	-7.47009	-11.6358	-9.55011	-10.1684	-9.07048	-7.55165	2.40416	0.0108421	3.07352
P14847	CRP_MOUSE	C-reactive protein	CRP	-9.50445	-9.70275	-10.918	-5.18968	-7.47265	-5.65109	-10.347	-5.50635	-4.51293	-7.21518	-5.27648	2.36248	0.0116923	3.9406
P22599	A1AT2_MOUSE	Alpha-1-antitrypsin 1-2	SERPINA1B	-3.8365	-1.71312	-4.3629	-1.09234	-3.53952	-1.48197	-3.27928	-0.883635	0.238787	-0.997118	-1.8365	2.26209	0.0117143	2.41305
Q9JJN5	CBPN_MOUSE	Carboxypeptidase N catalytic chain	CPN1	-6.64386	-5.42973	-5.89539	-3.02327	-5.4933	-3.86565	-5.71028	-4.04931	-3.35698	-4.46753	-2.49818	1.90198	0.0215652	2.06019
Q9R098	HGFA_MOUSE	Hepatocyte growth factor activator	HGFAC	-9.365	-9.40019	-9.88551	-4.11279	-4.82419	-5.05889	-9.3302	-8.93721	-5.58727	-4.89111	-5.73312	1.76522	0.0307755	3.4588
P29699	FETUA_MOUSE	Alpha-2-HS-glycoprotein	AHSG	2.60881	2.70708	2.06005	3.80735	2.9279	3.08066	2.69377	3.76553	3.98185	2.8679	3.16992	1.59185	0.0460741	0.834318
Q91WP0	MASP2_MOUSE	Mannan-binding lectin serine protease 2	MASP2	-6.64386	-6.35698	-6.71331	-5.06371	-5.75633	-6.04931	-6.71331	-6.50635	-6.15843	-5.09789	-5.74082	1.57029	0.0474286	0.848931
P43025	TETN_MOUSE	Tetranectin	CLEC3B	-2.73697	-4.48358	-1.91594	-2.53952	-3.38685	-4.66566	-2.25842	-4.33934	-4.84063	-5.13289	-3.57004	2.08338	0.0152558	-1.81604
Q6P1G0	HEAT6_MOUSE	HEAT repeat-containing protein 6	HEATR6	-3.18442	-9.66907	-4.23786	-10.2622	-11.2299	-10.6397	-3.39745	-10.5344	-11.6062	-12.9808	-9.44332	5.52525	0	-7.1891
Q8BGS3	ZKSC1_MOUSE	Zinc finger protein with KRAB and SCAN domains 1	ZKSCAN1	-4.05889	-11.3949	-3.32193	-11.7499	-12.138	-9.31326	-4.73697	-12.8787	-10.1165	-12.7311	-12.5366	5.24522	0	-7.56811
P05366	SAA1_MOUSE	Serum amyloid A-1 protein	SAA1	-5.05889	-11.5079	-6.57347	-10.712	-12.4247	-11.3834	-5.1078	-10.1348	-9.72321	-13.0223	-12.2876	4.58025	0.00123077	-5.81943
P34928	APOC1_MOUSE	Apolipoprotein C-I	APOC1	2.21723	-13.2205	1.0635	-11.522	-11.2768	-9.7469	2.44626	-3.90617	-5.8365	-10.8167	-8.1667	3.65881	0.0026	-11.2205
Q00623	APOA1_MOUSE	Apolipoprotein A-I	APOA1	5.52669	1.88362	4.88264	1.72683	1.9222	0.910733	5.55766	2.82782	2.59216	-0.736966	1.76977	3.41817	0.004	-3.71031
Q9Z1R3	APOM_MOUSE	Apolipoprotein M	APOM	-2.8365	-7.04549	-3.35402	-5.17397	-5.2709	-6.54625	-2.75633	-5.51293	-6.09789	-7.43721	-5.15843	3.47282	0.00419048	-3.0481
Q3V2T4	KTDAP_MOUSE	Keratinocyte differentiation-associated protein	KRTDAP	-4.32193	-11.4311	-4.95232	-11.9242	-9.71198	-12.004	-3.52782	-10.4706	-8.29392	-12.7272	-6.57347	3.0125	0.00557143	-6.1247
P51910	APOD_MOUSE	Apolipoprotein D	APOD	-4.32193	-9.8166	-3.25154	-7.90228	-8.57622	-10.6006	-5.08314	-7.58765	-9.38327	-12.9373	-9.0474	3.10802	0.00562963	-5.26254
P31532	SAA4_MOUSE	Serum amyloid A-4 protein	SAA4	-0.454032	-10.5185	-1.75633	-5.51953	-6.82337	-6.80551	-0.897006	-6.8136	-7.50112	-11.1262	-5.2109	3.11052	0.00584615	-6.50405
P16015	CAH3_MOUSE	Carbonic anhydrase 3	CA3	-5.64386	-12.5561	-3.69713	-11.1003	-9.87381	-8.11379	-4.38685	-6.03032	-9.60062	-11.841	-10.3407	2.60709	0.007125	-5.35613
Q8K558	TRML1_MOUSE	Trem-like transcript 1 protein	TREML1	-6.64386	-11.8516	-6.60121	-10.9294	-11.0708	-8.91615	-5.69526	-7.74236	-10.8935	-12.0167	-8.54224	2.5197	0.00787879	-3.9319
E9PV24	FIBA_MOUSE	Fibrinogen alpha chain	FGA	3.39232	1.15704	3.26604	1.69599	0.0285691	1.01436	3.65535	2.0321	2.9222	1.32769	0.815575	2.48577	0.00976471	-2.06371
P10639	THIO_MOUSE	Thioredoxin	TXN	-6.64386	-7.65836	-4.59423	-10.1564	-13.0995	-10.6678	-3.84063	-6.74391	-10.493	-11.7171	-10.7336	2.44548	0.00977778	-5.13246
Q8BH61	F13A_MOUSE	Coagulation factor XIII A chain	F13A1	-0.915936	-13.1075	-0.785875	-8.16256	-10.7342	-3.82215	-0.155213	-3.14561	-9.33522	-12.5412	-10.9714	2.32908	0.0119	-8.35847
P33622	APOC3_MOUSE	Apolipoprotein C-III	APOC3	3.62059	1.09085	2.47249	2.26003	1.38405	0.62293	3.57289	1.46467	2.46728	0.250962	1.67356	2.29003	0.012	-1.8202
P14602	HSPB1_MOUSE	Heat shock protein beta-1	HSPB1	-6.64386	-10.983	-8.57072	-13.8532	-10.419	-10.4436	-6.31043	-7.52483	-11.5226	-12.387	-10.6806	2.03149	0.0172727	-3.80173
P70296	PEBP1_MOUSE	Phosphatidylethanolamine-binding protein 1	PEBP1	-5.64386	-8.31502	-5.74082	-9.71197	-8.8954	-11.1621	-5.8365	-5.33934	-10.5355	-11.3954	-11.1188	1.9189	0.0208	-3.8188
Q9Z126	PLF4_MOUSE	Platelet factor 4	PF4	0.176323	-7.98393	-0.204233	-8.13797	-9.93721	-1.49818	0.565597	-0.788365	-8.64964	-12.1182	-7.7209	1.88554	0.0227234	-7.28353
P16045	LEG1_MOUSE	Galectin-1	LGALS1	-6.64386	-10.9172	-5.64386	-9.65544	-9.42011	-7.69675	-6.97302	-6.97846	-8.33928	-10.7102	-11.1659	1.87273	0.0236667	-2.94018
Q9EQ21	HEPC_MOUSE	Hepcidin	HAMP	-6.64386	-9.47922	-4.86986	-9.33226	-8.29676	-8.84834	-6.89711	-9.79787	-10.962	-13.1506	-6.60121	1.72037	0.03216	-3.42159
P05064	ALDOA_MOUSE	Fructose-bisphosphate aldolase A	ALDOA	-6.64386	-10.4458	-4.71028	-10.6778	-10.8456	-6.09789	-5.3629	-5.76415	-10.1906	-12.6506	-11.6187	1.65498	0.040549	-4.21403
P08905	LYZ2_MOUSE	Lysozyme C-2	LYZ2	-3.47393	-7.65836	-3.58901	-5.01159	-5.21625	-4.17658	-3.32771	-3.9568	-6.82664	-6.66566	-5.3452	1.62694	0.0437692	-2.14358
P01837	IGKC_MOUSE	Ig kappa chain C region PE=1 SV=1		-3.8365	-7.01718	-0.994241	-9.49967	-5.52616	-5.65109	-4.68409	-5.42353	-6.25429	-5.01159	-4.76808	1.61161	0.0438491	-2.97234
Q01768	NDKB_MOUSE	Nucleoside diphosphate kinase B	NME2	-6.64386	-8.95143	-5.85308	-9.17379	-9.73293	-10.9067	-6.89025	-5.71028	-11.2642	-13.1987	-10.9846	1.58641	0.0457455	-3.52791
P35441	TSP1_MOUSE	Thrombospondin-1	THBS1	-3.05889	-6.9443	-3.15843	-10.5639	-10.593	-3.69713	-3.18442	-3.72547	-9.00015	-13.1114	-11.4207	1.55185	0.0481404	-5.49809
P62962	PROF1_MOUSE	Profilin-1	PFN1	-6.64386	-11.5457	-6.03032	-11.1796	-10.714	-7.15431	-8.07436	-7.0341	-10.3551	-12.1487	-10.1401	1.54474	0.0486207	-3.11776

## Sheet: Plasma and Placenta
		MOUSE PLASMA DYSREGULATED PROTEINS						MOUSE PLACENTA MASS SPECTOMETRY			16 common elements in "PLASMA" and "Mouse placenta":
		RARR2_MOUSE						314 proteins			protein name	Gene name
		GHR_MOUSE						1433S_MOUSE			RARR2_MOUSE	Rarres2	up pregnancy
		AMBP_MOUSE						A0A0A6YXU9_MOUSE			VTNC_MOUSE	Vtn	up pregnancy
		VTNC_MOUSE						A0A0R4J092_MOUSE			CO4B_MOUSE	C4b	up pregnancy
		CBG_MOUSE						A0A0R4J0I9_MOUSE			CO3_MOUSE	C3	up pregnancy
		CPN2_MOUSE						A2ARA0_MOUSE			APOE_MOUSE	Apoe	up pregnancy
		ITIH4_MOUSE						A2MG_MOUSE			GPX3_MOUSE	Gpx3	up pregnancy
		AMY1_MOUSE						A8DUK4_MOUSE			IBP4_MOUSE	Igfbp4	up pregnancy
		A2AP_MOUSE						ACBP_MOUSE			FETUA_MOUSE	Ahsg	up pregnancy
		PR8A9_MOUSE						ACTG_MOUSE			APOA1_MOUSE	Apoa1	up NP
		A1AT1_MOUSE						ADA_MOUSE			F13A_MOUSE	F13a1	up NP
		CFAI_MOUSE						ADA10_MOUSE			PEBP1_MOUSE	Pebp1	up NP
		CO4B_MOUSE						AEBP1_MOUSE			PLF4_MOUSE	Pf4	up NP
		CTL2A_MOUSE						AIMP1_MOUSE			LEG1_MOUSE	Lgals1	up NP
		A1AT5_MOUSE						ALBU_MOUse			ALDOA_MOUSE	Aldoa	up NP
		CO3_MOUSE						ALDOA_MOUSE			LYZ2_MOUSE	Lyz2	up NP
		APOE_MOUSE						AMPB_MOUSE			PROF1_MOUSE	Pfn1	up NP
		CFAB_MOUSE						AMPN_MOUSE
		VTDB_MOUSE						AMRP_MOUSE
		CATJ_MOUSE						ANGL2_MOUSE
		A1BG_MOUSE						ANGP2_MOUSE
		GPX3_MOUSE						ANT3_MOUSE
		SPP24_MOUSE						ANX11_MOUSE
		IBP4_MOUSE						ANXA1_MOUSE
		GLCM1_MOUSE						ANXA2_MOUSE
		CRP_MOUSE						ANXA4_MOUSE
		A1AT2_MOUSE						ANXA5_MOUSE
		CBPN_MOUSE						ANXA6_MOUSE
		HGFA_MOUSE						ANXA7_MOUSE
		FETUA_MOUSE						AOC1_MOUSE
		MASP2_MOUSE						APOA1_MOUSE
		TETN_MOUSE						APOE_MOUSE
		HEAT6_MOUSE						ARGI1_MOUSE
		ZKSC1_MOUSE						ASAH1_MOUSE
		SAA1_MOUSE						ASPG_MOUSE
		APOC1_MOUSE						B2MG_MOUSE
		APOA1_MOUSE						B4GT1_MOUSE
		APOM_MOUSE						BAG6_MOUSE
		KTDAP_MOUSE						BGAL_MOUSE
		APOD_MOUSE						BGH3_MOUSE
		SAA4_MOUSE						BGLR_MOUSE
		CAH3_MOUSE						BIP_MOUSE
		TRML1_MOUSE						BMP1_MOUSE
		FIBA_MOUSE						C1QA_MOUSE
		THIO_MOUSE						C1QC_MOUSE
		F13A_MOUSE						C1QT1_MOUSE
		APOC3_MOUSE						CALR_MOUSE
		HSPB1_MOUSE						CALU_MOUSE
		PEBP1_MOUSE						CAP1_MOUSE
		PLF4_MOUSE						CAPG_MOUSE
		LEG1_MOUSE						CATA_MOUSE
		HEPC_MOUSE						CATB_MOUSE
		ALDOA_MOUSE						CATD_MOUSE
		LYZ2_MOUSE						CATK_MOUSE
		IGKC_MOUSE						CATL1_MOUSE
		NDKB_MOUSE						CATS_MOUSE
		TSP1_MOUSE						CATZ_MOUSE
		PROF1_MOUSE						CBPE_MOUSE
								CCL2_MOUSE
								CCL7_MOUSE
								CCN1_MOUSE
								CCN2_MOUSE
								CD47_MOUSE
								CD9_MOUSE
								CERU_MOUSE
								CHIL3_MOUSE
								CLIC1_MOUSE
								CLUS_MOUSE
								CO1A1_MOUSE
								CO1A2_MOUSE
								CO3_MOUSE
								CO3A1_MOUSE
								CO4A1_MOUSE
								CO4A2_MOUSE
								CO4B_MOUSE
								CO5A1_MOUSE
								CO5A2_MOUSE
								CO6A1_MOUSE
								CO6A2_MOUSE
								CO6A5_MOUSE
								COCH_MOUSE
								COF1_MOUSE
								COPA_MOUSE
								CREG1_MOUSE
								CREL2_MOUSE
								CRTAP_MOUSE
								CSF1_MOUSE
								CSTN1_MOUSE
								CYTB_MOUSE
								CYTC_MOUSE
								DAG1_MOUSE
								DJB11_MOUSE
								DNSL3_MOUSE
								DOPD_MOUSE
								DPP2_MOUSE
								E9PWQ3_MOUSE
								E9Q616_MOUSE
								ECM1_MOUSE
								ENDD1_MOUSE
								ENPL_MOUSE
								EPCR_MOUSE
								EPDR1_MOUSE
								F13A_MOUSE
								F6RPJ9_MOUSE
								F8WH23_MOUSE
								F8WIV2_MOUSE
								FABP5_MOUSE
								FABPH_MOUSE
								FBLN1_MOUSE
								FBLN2_MOUSE
								FBLN7_MOUSE
								FBN1_MOUSE
								FETA_MOUSE
								FETUA_MOUSE
								FETUB_MOUSE
								FINC_MOUSE
								FRIH_MOUSE
								FRIL1_MOUSE
								FSTL1_MOUSE
								G3X8T3_MOUSE
								GALNS_MOUSE
								GARS_MOUSE
								GDIR1_MOUSE
								GDN_MOUSE
								GELS_MOUSE
								GGH_MOUSE
								GKN1_MOUSE
								GLU2B_MOUSE
								GLUC_MOUSE
								GNS_MOUSE
								GPC1_MOUSE
								GPX3_MOUSE
								GRN_MOUSE
								GSLG1_MOUSE
								GSTM1_MOUSE
								GSTM2_MOUSE
								GSTO1_MOUSE
								H2B1C_MOUSE
								H2B1F_MOUSE
								H2B1K_MOUSE
								H7BWY6_MOUSE
								HA11_MOUSE
								HA1B_MOUSE
								HDGF_MOUSE
								HEM2_MOUSE
								HEXA_MOUSE
								HEXB_MOUSE
								HMGB1_MOUSE
								HPT_MOUSE
								HS105_MOUSE
								HS90A_MOUSE
								HS90B_MOUSE
								HSP74_MOUSE
								HSP7C_MOUSE
								HTRA1_MOUSE
								HTRA3_MOUSE
								HYOU1_MOUSE
								IBP2_MOUSE
								IBP4_MOUSE
								IBP6_MOUSE
								IC1_MOUSE
								IGF2_MOUSE
								IL1R2_MOUSE
								ILEUA_MOUSE
								INHBA_MOUSE
								ISG15_MOUSE
								IST1_MOUSE
								ITB1_MOUSE
								ITB3_MOUSE
								ITM2B_MOUSE
								K1C13_MOUSE
								K2C1_MOUSE
								KAPCA_MOUSE
								KCRB_MOUSE
								KNG1_MOUSE
								KPYM_MOUSE
								LAMA1_MOUSE
								LAMA2_MOUSE
								LAMA5_MOUSE
								LAMB1_MOUSE
								LAMB2_MOUSE
								LAMC1_MOUSE
								LAMP1_MOUSE
								LAMP2_MOUSE
								LEG1_MOUSE
								LEG3_MOUSE
								LEG9_MOUSE
								LG3BP_MOUSE
								LGMN_MOUSE
								LIFR_MOUSE
								LIPL_MOUSE
								LMAN1_MOUSE
								LMAN2_MOUSE
								LOXL2_MOUSE
								LUM_MOUSE
								LYOX_MOUSE
								LYZ1_MOUSE
								LYZ2_MOUSE
								MA2A1_MOUSE
								MA2B1_MOUSE
								MANF_MOUSE
								MASP1_MOUSE
								MCFD2_MOUSE
								MESD_MOUSE
								MFGM_MOUSE
								MIF_MOUSE
								MMP12_MOUSE
								MMP2_MOUSE
								MPRD_MOUSE
								MPRI_MOUSE
								MSLN_MOUSE
								MYDGF_MOUSE
								NAMPT_MOUSE
								NAPSA_MOUSE
								NICA_MOUSE
								NID1_MOUSE
								NID2_MOUSE
								NNRE_MOUSE
								NPC2_MOUSE
								NUCB1_MOUSE
								NUCB2_MOUSE
								O08797_MOUSE
								O08804_MOUSE
								O08806_MOUSE
								O88325_MOUSE
								PAFA_MOUSE
								PAI1_MOUSE
								PCOC1_MOUSE
								PCP_MOUSE
								PCYOX_MOUSE
								PDC6I_MOUSE
								PDIA3_MOUSE
								PDIA4_MOUSE
								PDIA6_MOUSE
								PEBP1_MOUSE
								PEDF_MOUSE
								PEPA5_MOUSE
								PGK1_MOUSE
								PGS1_MOUSE
								PGS2_MOUSE
								PLAP_MOUSE
								PLBL2_MOUSE
								PLF4_MOUSE
								PLMN_MOUSE
								PLOD1_MOUSE
								PLOD3_MOUSE
								PLTP_MOUSE
								PNPH_MOUSE
								POSTN_MOUSE
								PPGB_MOUSE
								PPIA_MOUSE
								PPT1_MOUSE
								PRDX4_MOUSE
								PROF1_MOUSE
								PROS_MOUSE
								PRS23_MOUSE
								PXDN_MOUSE
								Q6PI17_MOUSE
								Q80YQ1_MOUSE
								Q80ZS9_MOUSE
								Q8C7E4_MOUSE
								Q8VHQ1_MOUSE
								Q91VB8_MOUSE
								Q9DAV6_MOUSE
								Q9Z1R9_MOUSE
								QSOX1_MOUSE
								RARR2_MOUSE
								RCN2_MOUSE
								RINI_MOUSE
								RISC_MOUSE
								RNT2B_MOUSE
								RS30_MOUSE
								RSSA_MOUSE
								S10A6_MOUSE
								S10A9_MOUSE
								S10AA_MOUSE
								S10AB_MOUSE
								SAP_MOUSE
								SAP3_MOUSE
								SCRB2_MOUSE
								SEM3E_MOUSE
								SEM3F_MOUSE
								SEM7A_MOUSE
								SERPH_MOUSE
								SODC_MOUSE
								SORCN_MOUSE
								SPON1_MOUSE
								SPRC_MOUSE
								SRGN_MOUSE
								SYK_MOUSE
								TBC15_MOUSE
								TCO2_MOUSE
								TCTP_MOUSE
								TENA_MOUSE
								TFPI2_MOUSE
								TFR1_MOUSE
								TGM2_MOUSE
								TIMP1_MOUSE
								TIMP3_MOUSE
								TM165_MOUSE
								TM9S2_MOUSE
								TPP1_MOUSE
								TR11B_MOUSE
								TRFL_MOUSE
								TRY2_MOUSE
								TSP2_MOUSE
								TTHY_MOUSE
								UROK_MOUSE
								VASN_MOUSE
								VGFR1_MOUSE
								VIGLN_MOUSE
								VMA5A_MOUSE
								VTNC_MOUSE
								XDH_MOUSE
								YBOX1_MOUSE

## Sheet: Urine and Placenta
		PREGNANT URINE		MOUSE PLACENTA MASS SPECTOMETRY Napso et al., 2021		Proteins in common	gene name
		HMCN2_MOUSE		A2MG_MOUSE		CO4A1_MOUSE	Col4a1
		ITIH4_MOUSE		ACTG_MOUSE		K2C1_MOUSE	Krt1
		H2A1B_MOUSE		ADA_MOUSE		TRY2_MOUSE	Prss2
		H2A1C_MOUSE		ADA10_MOUSE		NUCB1_MOUSE	Nucb1
		H2A1D_MOUSE		AEBP1_MOUSE		CO5A2_MOUSE	Col5a2
		H2A1E_MOUSE		FETA_MOUSE		NPC2_MOUSE	Npc2
		H2A1G_MOUSE		ASPG_MOUSE
		H2A1I_MOUSE		E9Q616_MOUSE			Col4a1
		H2A1N_MOUSE		FETUA_MOUSE		K2C1_MOUSE	Krt1
		H2A1O_MOUSE		AIMP1_MOUSE		TRY2_MOUSE	Prss2
		H2A1P_MOUSE		HEM2_MOUSE		NUCB1_MOUSE	Nucb1
		GUC2B_MOUSE		ALBU_MOUSE		CO5A2_MOUSE	Col5a2
		PR7A1_MOUSE		ALDOA_MOUSE		NPC2_MOUSE	Npc2
		CHAD_MOUSE		ANGP2_MOUSE
		SPR2B_MOUSE		ANGL2_MOUSE
		INS3_MOUSE		AMPN_MOUSE
		CO4A1_MOUSE		ANXA1_MOUSE
		K1C10_MOUSE		ANX11_MOUSE
		K2C1_MOUSE		ANXA2_MOUSE
		PR7D1_MOUSE		ANXA4_MOUSE
		PTPRC_MOUSE		ANXA5_MOUSE
		TRY2_MOUSE		ANXA6_MOUSE
		K2C4_MOUSE		ANXA7_MOUSE
		H2AZ_MOUSE		AOC1_MOUSE
		EF1A1_MOUSE		APOA1_MOUSE
		FILA_MOUSE		APOE_MOUSE
		K2C8_MOUSE		ARGI1_MOUSE
		H12_MOUSE		GDIR1_MOUSE
		FA9_MOUSE		ASAH1_MOUSE
		K1C19_MOUSE		B2MG_MOUSE
		A1AT2_MOUSE		B4GT1_MOUSE
		EST1C_MOUSE		BAG6_MOUSE
		H2AX_MOUSE		PGS1_MOUSE
		GUC2A_MOUSE		BMP1_MOUSE
		ODPAT_MOUSE		C1QA_MOUSE
		CD63_MOUSE		C1QC_MOUSE
		H13_MOUSE		C1QT1_MOUSE
		K2C6A_MOUSE		CO3_MOUSE
		EF1A2_MOUSE		CO4B_MOUSE
		H4_MOUSE		CALR_MOUSE
		A1AT3_MOUSE		CALU_MOUSE
		GLCM1_MOUSE		CAP1_MOUSE
		NUCB1_MOUSE		CAPG_MOUSE
		CBG_MOUSE		CATA_MOUSE
		H2AV_MOUSE		CCL2_MOUSE
		K22E_MOUSE		CCL7_MOUSE
		CO5A2_MOUSE		CCN1_MOUSE
		S22AG_MOUSE		CCN2_MOUSE
		SP2A3_MOUSE		CD47_MOUSE
		CK095_MOUSE		CD9_MOUSE
		MARCO_MOUSE		COF1_MOUSE
		ITA7_MOUSE		CHIL3_MOUSE
		H2A2B_MOUSE		KCRB_MOUSE
		COBA2_MOUSE		CLIC1_MOUSE
		H2A2A_MOUSE		CSTN1_MOUSE
		K2C1B_MOUSE		CLUS_MOUSE
		K2C74_MOUSE		COCH_MOUSE
		K2C73_MOUSE		CO1A1_MOUSE
		WIPF2_MOUSE		CO1A2_MOUSE
		SCN4B_MOUSE		CO3A1_MOUSE
		SPA12_MOUSE		CO4A1_MOUSE
		H2A3_MOUSE		CO4A2_MOUSE
		K2C75_MOUSE		CO5A1_MOUSE
		LTBP1_MOUSE		CO5A2_MOUSE
		H2A1F_MOUSE		CO6A1_MOUSE
		H2A1H_MOUSE		CO6A2_MOUSE
		H2A1K_MOUSE		E9PWQ3_MOUSE
		ESRP2_MOUSE		CO6A5_MOUSE
		H2AJ_MOUSE		COPA_MOUSE
		CGRE1_MOUSE		CERU_MOUSE
		EST1_MOUSE		CBPE_MOUSE
		CES1D_MOUSE		CREG1_MOUSE
		K2C79_MOUSE		CREL2_MOUSE
		K2C5_MOUSE		CRTAP_MOUSE
		SPR2A_MOUSE		CSF1_MOUSE
		PROZ_MOUSE		CYTC_MOUSE
		RENR_MOUSE		CYTB_MOUSE
		K1C20_MOUSE		G3X8T3_MOUSE
		GILT_MOUSE		PPGB_MOUSE
		CBPB2_MOUSE		CATB_MOUSE
		KCNQ4_MOUSE		CATD_MOUSE
		HS3SB_MOUSE		CATK_MOUSE
		K2C71_MOUSE		CATL1_MOUSE
		SPIT2_MOUSE		CATS_MOUSE
		CHRD_MOUSE		CATZ_MOUSE
		NPC2_MOUSE		DAG1_MOUSE
		I18BP_MOUSE		ACBP_MOUSE
		K2C6B_MOUSE		PGS2_MOUSE
				DOPD_MOUSE
				DJB11_MOUSE
				DNSL3_MOUSE
				DPP2_MOUSE
				ECM1_MOUSE
				ENDD1_MOUSE
				EPDR1_MOUSE
				F13A_MOUSE
				FABPH_MOUSE
				FABP5_MOUSE
				RS30_MOUSE
				FBLN1_MOUSE
				FBLN2_MOUSE
				FBLN7_MOUSE
				FBN1_MOUSE
				FETUB_MOUSE
				VGFR1_MOUSE
				FINC_MOUSE
				FSTL1_MOUSE
				FRIH_MOUSE
				FRIL1_MOUSE
				GALNS_MOUSE
				GARS_MOUSE
				GLUC_MOUSE
				GGH_MOUSE
				GKN1_MOUSE
				BGAL_MOUSE
				GSLG1_MOUSE
				SAP3_MOUSE
				GNS_MOUSE
				GPC1_MOUSE
				GPX3_MOUSE
				GRN_MOUSE
				GELS_MOUSE
				GSTM1_MOUSE
				GSTM2_MOUSE
				GSTO1_MOUSE
				BGLR_MOUSE
				HA11_MOUSE
				HA1B_MOUSE
				Q91VB8_MOUSE
				A8DUK4_MOUSE
				HDGF_MOUSE
				VIGLN_MOUSE
				HEXA_MOUSE
				HEXB_MOUSE
				H2B1C_MOUSE
				H2B1F_MOUSE
				H2B1K_MOUSE
				HMGB1_MOUSE
				HPT_MOUSE
				HS90A_MOUSE
				HS90B_MOUSE
				ENPL_MOUSE
				HSP74_MOUSE
				BIP_MOUSE
				HSP7C_MOUSE
				HS105_MOUSE
				HTRA1_MOUSE
				HTRA3_MOUSE
				HYOU1_MOUSE
				F6RPJ9_MOUSE
				IGF2_MOUSE
				MPRI_MOUSE
				IBP2_MOUSE
				IBP4_MOUSE
				IBP6_MOUSE
				F8WH23_MOUSE
				IL1R2_MOUSE
				INHBA_MOUSE
				ISG15_MOUSE
				IST1_MOUSE
				ITB1_MOUSE
				ITB3_MOUSE
				ITM2B_MOUSE
				SYK_MOUSE
				KNG1_MOUSE
				K2C1_MOUSE
				K1C13_MOUSE
				LAMA1_MOUSE
				LAMA2_MOUSE
				LAMA5_MOUSE
				LAMB1_MOUSE
				LAMB2_MOUSE
				LAMC1_MOUSE
				LAMP1_MOUSE
				LAMP2_MOUSE
				LEG1_MOUSE
				LEG3_MOUSE
				LG3BP_MOUSE
				LEG9_MOUSE
				LGMN_MOUSE
				LIFR_MOUSE
				LMAN1_MOUSE
				LMAN2_MOUSE
				LYOX_MOUSE
				LOXL2_MOUSE
				LIPL_MOUSE
				A0A0R4J0I9_MOUSE
				AMRP_MOUSE
				TRFL_MOUSE
				LUM_MOUSE
				LYZ1_MOUSE
				LYZ2_MOUSE
				MPRD_MOUSE
				MA2A1_MOUSE
				MA2B1_MOUSE
				A0A0R4J092_MOUSE
				MANF_MOUSE
				MASP1_MOUSE
				MCFD2_MOUSE
				MESD_MOUSE
				MFGM_MOUSE
				MIF_MOUSE
				MMP12_MOUSE
				MMP2_MOUSE
				MSLN_MOUSE
				MYDGF_MOUSE
				O88325_MOUSE
				NAMPT_MOUSE
				NAPSA_MOUSE
				NNRE_MOUSE
				NICA_MOUSE
				NID1_MOUSE
				NID2_MOUSE
				NPC2_MOUSE
				NUCB1_MOUSE
				NUCB2_MOUSE
				PCOC1_MOUSE
				PCYOX_MOUSE
				PDC6I_MOUSE
				PDIA3_MOUSE
				PDIA4_MOUSE
				PDIA6_MOUSE
				PEBP1_MOUSE
				PLF4_MOUSE
				PROF1_MOUSE
				PEPA5_MOUSE
				PGK1_MOUSE
				KPYM_MOUSE
				PAFA_MOUSE
				PLAP_MOUSE
				UROK_MOUSE
				PLBL2_MOUSE
				PLMN_MOUSE
				PLOD1_MOUSE
				PLOD3_MOUSE
				PLTP_MOUSE
				PNPH_MOUSE
				POSTN_MOUSE
				PPIA_MOUSE
				PPT1_MOUSE
				PCP_MOUSE
				PRDX4_MOUSE
				KAPCA_MOUSE
				GLU2B_MOUSE
				EPCR_MOUSE
				PROS_MOUSE
				Q9Z1R9_MOUSE
				TRY2_MOUSE
				PRS23_MOUSE
				SAP_MOUSE
				PXDN_MOUSE
				QSOX1_MOUSE
				RARR2_MOUSE
				H7BWY6_MOUSE
				RCN2_MOUSE
				Q8C7E4_MOUSE
				RNT2B_MOUSE
				RINI_MOUSE
				AMPB_MOUSE
				RSSA_MOUSE
				S10AA_MOUSE
				S10AB_MOUSE
				S10A6_MOUSE
				S10A9_MOUSE
				SCRB2_MOUSE
				RISC_MOUSE
				Q80ZS9_MOUSE
				SEM3E_MOUSE
				SEM3F_MOUSE
				SEM7A_MOUSE
				ILEUA_MOUSE
				F8WIV2_MOUSE
				O08804_MOUSE
				O08797_MOUSE
				Q9DAV6_MOUSE
				O08806_MOUSE
				Q8VHQ1_MOUSE
				ANT3_MOUSE
				PAI1_MOUSE
				GDN_MOUSE
				PEDF_MOUSE
				IC1_MOUSE
				SERPH_MOUSE
				1433S_MOUSE
				SODC_MOUSE
				SPRC_MOUSE
				SPON1_MOUSE
				SRGN_MOUSE
				SORCN_MOUSE
				TBC15_MOUSE
				TCO2_MOUSE
				A2ARA0_MOUSE
				TFPI2_MOUSE
				TFR1_MOUSE
				A0A0A6YXU9_MOUSE
				BGH3_MOUSE
				TGM2_MOUSE
				Q80YQ1_MOUSE
				TSP2_MOUSE
				TIMP1_MOUSE
				Q6PI17_MOUSE
				TIMP3_MOUSE
				TM9S2_MOUSE
				TM165_MOUSE
				TENA_MOUSE
				TR11B_MOUSE
				TPP1_MOUSE
				TCTP_MOUSE
				TTHY_MOUSE
				VASN_MOUSE
				VTNC_MOUSE
				VMA5A_MOUSE
				XDH_MOUSE
				YBOX1_MOUSE
